# Supplementary material for: Effects of an integrated intervention on schistosomiasis prevalence in a rural area of Tanzania
Source: PLoS Negl Trop Dis. 2025 Jul 2;19(7):e0013215. doi: 10.1371/journal.pntd.0013215 (PMC12221010; doi:10.1371/journal.pntd.0013215)
Supplement: S1 Data — (XLSX) [file pntd.0013215.s006.xlsx]

## Sheet: all data
Gender	Age	PN	sh_urine_s1	sh_urine_s2	sm_slide1	sm_slide2	Group	CMDA	CLTS	CVA	Borehole	prepost	CLTS1	CLTS2
1	65	0	0	0	0	0	14	1	0	0	1	0	0	0
0	17	0	0	0	0	0	14	1	0	0	1	0	0	0
1	17	0	0	0	0	0	14	1	0	0	1	0	0	0
1	18	0	0	0	0	0	14	1	0	0	1	0	0	0
1	17	0	0	0	0	0	14	1	0	0	1	0	0	0
1	17	0	0	0	0	0	14	1	0	0	1	0	0	0
1	17	0	0	0	0	0	14	1	0	0	1	0	0	0
1	17	0	0	0	0	0	14	1	0	0	1	0	0	0
0	28	0	0	0	0	0	14	1	0	0	1	0	0	0
0	27	0	0	0	0	0	14	1	0	0	1	0	0	0
0	28	0	0	0	0	0	14	1	0	0	1	0	0	0
1	30	0	0	0	0	0	14	1	0	0	1	0	0	0
1	18	0	0	0	0	0	14	1	0	0	1	0	0	0
0	29	0	0	0	0	0	14	1	0	0	1	0	0	0
0	33	0	0	0	0	0	14	1	0	0	1	0	0	0
1	26	0	0	0	0	0	14	1	0	0	1	0	0	0
1	28	0	0	0	0	0	14	1	0	0	1	0	0	0
0	34	0	0	0	0	0	14	1	0	0	1	0	0	0
1	37	0	0	0	0	0	12	1	1	0	0	0	1	0
1	39	0	0	0	0	0	12	1	1	0	0	0	1	0
0	42	0	0	0	0	0	12	1	1	0	0	0	1	0
1	60	0	0	0	0	0	12	1	1	0	0	0	1	0
0	63	0	0	0	0	0	12	1	1	0	0	0	1	0
0	84	0	0	0	0	0	12	1	1	0	0	0	1	0
0	48	0	0	0	0	0	12	1	1	0	0	0	1	0
0	27	0	0	0	0	0	12	1	1	0	0	0	1	0
0	32	0	0	0	0	0	12	1	1	0	0	0	1	0
0	47	0	0	0	0	0	12	1	1	0	0	0	1	0
0	64	0	0	0	0	0	12	1	1	0	0	0	1	0
0	63	0	0	0	0	0	12	1	1	0	0	0	1	0
0	59	0	0	0	0	0	12	1	1	0	0	0	1	0
0	62	0	0	0	0	0	12	1	1	0	0	0	1	0
0	35	1	9	9	0	0	12	1	1	0	0	0	1	0
0	19	0	0	0	0	0	12	1	1	0	0	0	1	0
1	67	0	0	0	0	0	12	1	1	0	0	0	1	0
1	41	0	0	0	0	0	12	1	1	0	0	0	1	0
1	40	1	4	4	0	0	12	1	1	0	0	0	1	0
1	48	0	0	0	0	0	12	1	1	0	0	0	1	0
1	60	0	0	0	0	0	12	1	1	0	0	0	1	0
1	40	0	0	0	0	0	12	1	1	0	0	0	1	0
0	45	0	0	0	0	0	12	1	1	0	0	0	1	0
1	60	0	0	0	0	0	12	1	1	0	0	0	1	0
1	35	0	0	0	0	0	12	1	1	0	0	0	1	0
1	60	0	0	0	0	0	12	1	1	0	0	0	1	0
1	35	0	0	0	0	0	12	1	1	0	0	0	1	0
1	23	1	7	7	0	0	12	1	1	0	0	0	1	0
1	23	1	1	1	0	0	12	1	1	0	0	0	1	0
1	55	0	0	0	0	0	12	1	1	0	0	0	1	0
1	45	0	0	0	0	0	12	1	1	0	0	0	1	0
1	48	0	0	0	0	0	12	1	1	0	0	0	1	0
1	43	0	0	0	0	0	12	1	1	0	0	0	1	0
1	32	0	0	0	0	0	12	1	1	0	0	0	1	0
1	45	1	3	3	0	0	12	1	1	0	0	0	1	0
1	60	0	0	0	0	0	12	1	1	0	0	0	1	0
0	34	0	0	0	0	0	12	1	1	0	0	0	1	0
1	46	1	2	2	0	0	12	1	1	0	0	0	1	0
1	48	0	0	0	0	0	12	1	1	0	0	0	1	0
0	66	0	0	0	0	0	12	1	1	0	0	0	1	0
1	50	1	6	6	0	0	12	1	1	0	0	0	1	0
1	50	0	0	0	0	0	12	1	1	0	0	0	1	0
1	48	0	0	0	0	0	12	1	1	0	0	0	1	0
1	53	0	0	0	0	0	12	1	1	0	0	0	1	0
0	74	0	0	0	0	0	12	1	1	0	0	0	1	0
0	82	1	1	1	0	0	12	1	1	0	0	0	1	0
0	38	0	0	0	0	0	12	1	1	0	0	0	1	0
0	69	1	1	1	0	0	12	1	1	0	0	0	1	0
0	44	0	0	0	0	0	12	1	1	0	0	0	1	0
0	54	0	0	0	0	0	12	1	1	0	0	0	1	0
0	61	0	0	0	0	0	1	1	0	0	0	0	0	0
0	43	0	0	0	0	0	1	1	0	0	0	0	0	0
0	44	0	0	0	0	0	1	1	0	0	0	0	0	0
0	54	0	0	0	0	0	1	1	0	0	0	0	0	0
0	54	0	0	0	0	0	1	1	0	0	0	0	0	0
0	52	1	6	6	0	0	1	1	0	0	0	0	0	0
0	52	0	0	0	0	0	1	1	0	0	0	0	0	0
0	56	0	0	0	0	0	1	1	0	0	0	0	0	0
0	30	0	0	0	0	0	1	1	0	0	0	0	0	0
0	39	0	0	0	0	0	1	1	0	0	0	0	0	0
0	19	1	10	10	0	0	1	1	0	0	0	0	0	0
1	16	1	30	30	0	0	1	1	0	0	0	0	0	0
1	17	1	8	8	0	0	1	1	0	0	0	0	0	0
1	15	0	0	0	0	0	1	1	0	0	0	0	0	0
1	15	0	0	0	0	0	1	1	0	0	0	0	0	0
1	16	0	0	0	0	0	1	1	0	0	0	0	0	0
1	15	0	0	0	0	0	1	1	0	0	0	0	0	0
1	16	1	9	9	0	0	1	1	0	0	0	0	0	0
1	17	0	0	0	0	0	1	1	0	0	0	0	0	0
1	17	0	0	0	0	0	1	1	0	0	0	0	0	0
1	16	0	0	0	0	0	1	1	0	0	0	0	0	0
1	15	1	12	12	0	0	1	1	0	0	0	0	0	0
1	15	0	0	0	0	0	1	1	0	0	0	0	0	0
1	16	0	0	0	0	0	1	1	0	0	0	0	0	0
0	18	0	0	0	0	0	1	1	0	0	0	0	0	0
0	18	0	0	0	0	0	1	1	0	0	0	0	0	0
0	18	0	0	0	0	0	1	1	0	0	0	0	0	0
0	16	0	0	0	0	0	1	1	0	0	0	0	0	0
0	16	0	0	0	0	0	1	1	0	0	0	0	0	0
0	19	0	0	0	0	0	1	1	0	0	0	0	0	0
0	18	0	0	0	0	0	1	1	0	0	0	0	0	0
0	16	0	0	0	0	0	1	1	0	0	0	0	0	0
0	17	0	0	0	0	0	1	1	0	0	0	0	0	0
0	16	0	0	0	0	0	1	1	0	0	0	0	0	0
0	17	0	0	0	0	0	1	1	0	0	0	0	0	0
0	18	0	0	0	0	0	1	1	0	0	0	0	0	0
0	14	0	0	0	0	0	1	1	0	0	0	0	0	0
0	16	0	0	0	0	0	1	1	0	0	0	0	0	0
0	19	0	0	0	0	0	1	1	0	0	0	0	0	0
0	18	0	0	0	0	0	1	1	0	0	0	0	0	0
0	19	0	0	0	0	0	1	1	0	0	0	0	0	0
0	18	0	0	0	0	0	1	1	0	0	0	0	0	0
0	19	0	0	0	0	0	1	1	0	0	0	0	0	0
0	17	0	0	0	0	0	1	1	0	0	0	0	0	0
0	17	0	0	0	0	0	1	1	0	0	0	0	0	0
1	16	0	0	0	0	0	1	1	0	0	0	0	0	0
1	15	0	0	0	0	0	1	1	0	0	0	0	0	0
1	16	0	0	0	0	0	1	1	0	0	0	0	0	0
1	15	0	0	0	0	0	1	1	0	0	0	0	0	0
1	15	0	0	0	0	0	1	1	0	0	0	0	0	0
1	16	0	0	0	0	0	1	1	0	0	0	0	0	0
1	17	0	0	0	0	0	1	1	0	0	0	0	0	0
1	15	0	0	0	0	0	1	1	0	0	0	0	0	0
1	16	0	0	0	0	0	1	1	0	0	0	0	0	0
1	17	0	0	0	0	0	1	1	0	0	0	0	0	0
1	15	0	0	0	0	0	123	1	1	1	0	0	1	0
1	16	0	0	0	0	0	123	1	1	1	0	0	1	0
0	50	0	0	0	0	0	123	1	1	1	0	0	1	0
1	16	1	3	3	0	0	123	1	1	1	0	0	1	0
1	15	0	0	0	0	0	123	1	1	1	0	0	1	0
1	17	1	4	4	0	0	123	1	1	1	0	0	1	0
1	17	1	4	4	0	0	123	1	1	1	0	0	1	0
1	18	1	22	22	0	0	123	1	1	1	0	0	1	0
1	15	1	6	6	0	0	123	1	1	1	0	0	1	0
1	15	1	2	2	0	0	123	1	1	1	0	0	1	0
1	14	1	4	4	0	0	123	1	1	1	0	0	1	0
1	16	1	1	1	0	0	123	1	1	1	0	0	1	0
1	15	1	1	1	0	0	123	1	1	1	0	0	1	0
1	15	1	1	1	0	0	123	1	1	1	0	0	1	0
1	14	1	3	3	1	3	123	1	1	1	0	0	1	0
1	14	0	0	0	0	0	123	1	1	1	0	0	1	0
1	15	1	2	2	0	0	123	1	1	1	0	0	1	0
1	14	1	1	1	0	0	123	1	1	1	0	0	1	0
1	15	0	0	0	0	0	123	1	1	1	0	0	1	0
1	14	1	1	1	0	0	123	1	1	1	0	0	1	0
1	16	1	1	1	0	0	123	1	1	1	0	0	1	0
1	14	0	0	0	0	0	123	1	1	1	0	0	1	0
1	17	0	0	0	0	0	123	1	1	1	0	0	1	0
1	15	0	0	0	0	0	123	1	1	1	0	0	1	0
1	15	0	0	0	0	0	123	1	1	1	0	0	1	0
1	15	1	4	4	0	0	123	1	1	1	0	0	1	0
1	16	0	0	0	0	0	123	1	1	1	0	0	1	0
1	15	0	0	0	0	0	123	1	1	1	0	0	1	0
1	17	1	6	6	0	0	123	1	1	1	0	0	1	0
1	17	1	9	9	0	0	123	1	1	1	0	0	1	0
0	18	1	14	14	0	0	123	1	1	1	0	0	1	0
0	16	0	0	0	0	0	123	1	1	1	0	0	1	0
0	18	0	0	0	0	0	123	1	1	1	0	0	1	0
0	17	1	4	4	0	0	123	1	1	1	0	0	1	0
0	18	0	0	0	0	0	123	1	1	1	0	0	1	0
0	18	0	0	0	0	0	123	1	1	1	0	0	1	0
0	17	0	0	0	0	0	123	1	1	1	0	0	1	0
0	15	1	8	8	0	0	123	1	1	1	0	0	1	0
0	17	0	0	0	0	0	123	1	1	1	0	0	1	0
0	15	0	0	0	0	0	123	1	1	1	0	0	1	0
0	16	1	9	9	0	0	123	1	1	1	0	0	1	0
0	15	0	0	0	0	0	123	1	1	1	0	0	1	0
0	14	0	0	0	0	0	123	1	1	1	0	0	1	0
1	49	0	0	0	0	0	2	0	1	0	0	0	0	1
1	25	1	38	38	0	0	2	0	1	0	0	0	0	1
1	35	0	0	0	0	0	2	0	1	0	0	0	0	1
1	48	0	0	0	0	0	2	0	1	0	0	0	0	1
1	43	0	0	0	0	0	2	0	1	0	0	0	0	1
1	60	0	0	0	0	0	2	0	1	0	0	0	0	1
1	32	1	147	147	0	0	2	0	1	0	0	0	0	1
0	40	0	0	0	0	0	2	0	1	0	0	0	0	1
0	40	1	11	11	0	0	2	0	1	0	0	0	0	1
0	33	0	0	0	0	0	2	0	1	0	0	0	0	1
0	32	0	0	0	0	0	2	0	1	0	0	0	0	1
0	25	0	0	0	0	0	2	0	1	0	0	0	0	1
0	62	0	0	0	0	0	2	0	1	0	0	0	0	1
0	20	0	0	0	0	0	2	0	1	0	0	0	0	1
1	26	0	0	0	0	0	2	0	1	0	0	0	0	1
1	42	0	0	0	0	0	2	0	1	0	0	0	0	1
1	34	0	0	0	0	0	2	0	1	0	0	0	0	1
0	22	0	0	0	0	0	2	0	1	0	0	0	0	1
0	29	0	0	0	0	0	2	0	1	0	0	0	0	1
1	20	0	0	0	0	0	2	0	1	0	0	0	0	1
0	27	0	0	0	0	0	2	0	1	0	0	0	0	1
0	27	1	9	9	0	0	2	0	1	0	0	0	0	1
0	24	0	0	0	0	0	2	0	1	0	0	0	0	1
0	34	0	0	0	0	0	2	0	1	0	0	0	0	1
1	54	0	0	0	0	0	2	0	1	0	0	0	0	1
1	51	0	0	0	0	0	2	0	1	0	0	0	0	1
1	30	0	0	0	0	0	2	0	1	0	0	0	0	1
1	69	1	7	7	0	0	2	0	1	0	0	0	0	1
1	28	0	0	0	0	0	2	0	1	0	0	0	0	1
1	27	1	112	112	0	0	2	0	1	0	0	0	0	1
0	59	0	0	0	0	0	2	0	1	0	0	0	0	1
0	59	0	0	0	0	0	2	0	1	0	0	0	0	1
0	70	0	0	0	0	0	2	0	1	0	0	0	0	1
1	25	0	0	0	0	0	2	0	1	0	0	0	0	1
1	40	0	0	0	0	0	2	0	1	0	0	0	0	1
1	25	0	0	0	0	0	2	0	1	0	0	0	0	1
1	25	0	0	0	0	0	2	0	1	0	0	0	0	1
1	87	0	0	0	0	0	2	0	1	0	0	0	0	1
0	51	0	0	0	0	0	2	0	1	0	0	0	0	1
1	25	0	0	0	0	0	2	0	1	0	0	0	0	1
1	40	0	0	0	0	0	2	0	1	0	0	0	0	1
1	30	1	18	18	0	0	2	0	1	0	0	0	0	1
1	47	0	0	0	0	0	2	0	1	0	0	0	0	1
1	51	0	0	0	0	0	2	0	1	0	0	0	0	1
1	47	0	0	0	0	0	2	0	1	0	0	0	0	1
1	24	0	0	0	0	0	2	0	1	0	0	0	0	1
0	40	0	0	0	0	0	2	0	1	0	0	0	0	1
1	50	0	0	0	0	0	2	0	1	0	0	0	0	1
1	81	0	0	0	0	0	2	0	1	0	0	0	0	1
1	51	0	0	0	0	0	2	0	1	0	0	0	0	1
0	16	1	2	2	0	0	123	1	1	1	0	0	1	0
0	15	0	0	0	0	0	123	1	1	1	0	0	1	0
0	18	0	0	0	0	0	123	1	1	1	0	0	1	0
0	18	1	18	18	0	0	123	1	1	1	0	0	1	0
0	15	1	9	9	0	0	123	1	1	1	0	0	1	0
0	17	1	4	4	0	0	123	1	1	1	0	0	1	0
0	17	1	7	7	0	0	123	1	1	1	0	0	1	0
0	17	1	27	27	0	0	123	1	1	1	0	0	1	0
0	16	1	10	10	0	0	123	1	1	1	0	0	1	0
0	18	0	0	0	0	0	123	1	1	1	0	0	1	0
0	16	1	4	4	0	0	123	1	1	1	0	0	1	0
0	17	1	14	14	0	0	123	1	1	1	0	0	1	0
0	17	1	6	6	0	0	123	1	1	1	0	0	1	0
0	17	1	12	12	0	0	123	1	1	1	0	0	1	0
0	16	0	0	0	0	0	123	1	1	1	0	0	1	0
0	16	1	9	9	0	0	123	1	1	1	0	0	1	0
0	14	1	10	10	0	0	123	1	1	1	0	0	1	0
0	16	1	2	2	0	0	123	1	1	1	0	0	1	0
0	16	0	0	0	0	0	123	1	1	1	0	0	1	0
0	15	1	10	10	0	0	123	1	1	1	0	0	1	0
1	16	1	2	2	0	0	123	1	1	1	0	0	1	0
1	19	1	3	3	0	0	123	1	1	1	0	0	1	0
1	16	1	10	10	0	0	123	1	1	1	0	0	1	0
1	17	1	0	0	1	0	123	1	1	1	0	0	1	0
1	15	0	0	0	0	0	123	1	1	1	0	0	1	0
1	14	0	0	0	0	0	123	1	1	1	0	0	1	0
0	20	0	0	0	0	0	1	1	0	0	0	0	0	0
0	18	0	0	0	0	0	1	1	0	0	0	0	0	0
0	18	0	0	0	0	0	1	1	0	0	0	0	0	0
0	18	0	0	0	0	0	1	1	0	0	0	0	0	0
0	20	0	0	0	0	0	1	1	0	0	0	0	0	0
1	18	0	0	0	0	0	1	1	0	0	0	0	0	0
0	19	0	0	0	0	0	1	1	0	0	0	0	0	0
0	17	0	0	0	0	0	1	1	0	0	0	0	0	0
0	18	0	0	0	0	0	1	1	0	0	0	0	0	0
0	19	0	0	0	0	0	1	1	0	0	0	0	0	0
0	18	0	0	0	0	0	1	1	0	0	0	0	0	0
0	20	1	19	19	0	0	1	1	0	0	0	0	0	0
0	18	0	0	0	0	0	1	1	0	0	0	0	0	0
1	18	0	0	0	0	0	1	1	0	0	0	0	0	0
1	18	0	0	0	0	0	1	1	0	0	0	0	0	0
1	18	0	0	0	0	0	1	1	0	0	0	0	0	0
1	18	0	0	0	0	0	1	1	0	0	0	0	0	0
1	18	0	0	0	0	0	1	1	0	0	0	0	0	0
1	17	1	8	8	0	0	1	1	0	0	0	0	0	0
1	17	0	0	0	0	0	1	1	0	0	0	0	0	0
0	15	0	0	0	0	0	1	1	0	0	0	0	0	0
0	15	0	0	0	0	0	1	1	0	0	0	0	0	0
0	16	0	0	0	0	0	1	1	0	0	0	0	0	0
0	16	0	0	0	0	0	1	1	0	0	0	0	0	0
0	16	0	0	0	0	0	1	1	0	0	0	0	0	0
0	16	0	0	0	0	0	1	1	0	0	0	0	0	0
0	18	0	0	0	0	0	1	1	0	0	0	0	0	0
0	17	0	0	0	0	0	1	1	0	0	0	0	0	0
0	15	0	0	0	0	0	1	1	0	0	0	0	0	0
0	13	0	0	0	0	0	1	1	0	0	0	0	0	0
1	15	0	0	0	0	0	1	1	0	0	0	0	0	0
1	16	0	0	0	0	0	1	1	0	0	0	0	0	0
1	16	1	7	7	0	0	1	1	0	0	0	0	0	0
1	17	0	0	0	0	0	1	1	0	0	0	0	0	0
1	15	0	0	0	0	0	1	1	0	0	0	0	0	0
1	15	1	10	10	0	0	1	1	0	0	0	0	0	0
1	17	0	0	0	0	0	1	1	0	0	0	0	0	0
1	18	0	0	0	0	0	1	1	0	0	0	0	0	0
1	16	1	5	5	0	0	1	1	0	0	0	0	0	0
1	15	0	0	0	0	0	1	1	0	0	0	0	0	0
1	16	0	0	0	0	0	1	1	0	0	0	0	0	0
1	17	0	0	0	0	0	1	1	0	0	0	0	0	0
1	15	0	0	0	0	0	1	1	0	0	0	0	0	0
1	15	0	0	0	0	0	1	1	0	0	0	0	0	0
0	29	1	1	1	0	0	12	1	1	0	0	0	1	0
1	15	0	0	0	0	0	1	1	0	0	0	0	0	0
1	14	0	0	0	0	0	1	1	0	0	0	0	0	0
1	16	0	0	0	0	0	1	1	0	0	0	0	0	0
1	15	0	0	0	0	0	1	1	0	0	0	0	0	0
1	15	0	0	0	0	0	1	1	0	0	0	0	0	0
1	15	0	0	0	0	0	1	1	0	0	0	0	0	0
0	50	0	0	0	0	0	14	1	0	0	1	0	0	0
0	52	0	0	0	0	0	14	1	0	0	1	0	0	0
1	38	0	0	0	0	0	14	1	0	0	1	0	0	0
1	32	0	0	0	0	0	14	1	0	0	1	0	0	0
1	60	0	0	0	0	0	14	1	0	0	1	0	0	0
1	19	0	0	0	0	0	14	1	0	0	1	0	0	0
1	23	1	4	4	0	0	14	1	0	0	1	0	0	0
1	25	0	0	0	0	0	14	1	0	0	1	0	0	0
1	30	0	0	0	0	0	14	1	0	0	1	0	0	0
1	18	0	0	0	0	0	14	1	0	0	1	0	0	0
1	29	0	0	0	0	0	14	1	0	0	1	0	0	0
0	65	0	0	0	0	0	14	1	0	0	1	0	0	0
1	25	1	1	1	0	0	14	1	0	0	1	0	0	0
1	26	0	0	0	0	0	14	1	0	0	1	0	0	0
1	27	0	0	0	0	0	14	1	0	0	1	0	0	0
1	40	0	0	0	0	0	14	1	0	0	1	0	0	0
1	17	0	0	0	0	0	14	1	0	0	1	0	0	0
1	25	0	0	0	0	0	14	1	0	0	1	0	0	0
1	30	0	0	0	0	0	14	1	0	0	1	0	0	0
1	30	0	0	0	0	0	14	1	0	0	1	0	0	0
1	54	1	1	1	0	0	14	1	0	0	1	0	0	0
1	24	0	0	0	0	0	14	1	0	0	1	0	0	0
1	38	0	0	0	0	0	14	1	0	0	1	0	0	0
1	35	0	0	0	0	0	14	1	0	0	1	0	0	0
1	42	0	0	0	0	0	14	1	0	0	1	0	0	0
1	32	0	0	0	0	0	14	1	0	0	1	0	0	0
1	34	1	9	9	0	0	14	1	0	0	1	0	0	0
1	43	0	0	0	0	0	14	1	0	0	1	0	0	0
1	43	1	2	2	0	0	14	1	0	0	1	0	0	0
1	23	0	0	0	0	0	14	1	0	0	1	0	0	0
1	23	0	0	0	0	0	14	1	0	0	1	0	0	0
1	30	0	0	0	0	0	14	1	0	0	1	0	0	0
1	30	0	0	0	0	0	14	1	0	0	1	0	0	0
1	31	0	0	0	0	0	14	1	0	0	1	0	0	0
1	18	0	0	0	0	0	14	1	0	0	1	0	0	0
1	16	0	0	0	0	0	14	1	0	0	1	0	0	0
1	16	0	0	0	0	0	14	1	0	0	1	0	0	0
1	31	0	0	0	0	0	14	1	0	0	1	0	0	0
1	18	1	4	4	0	0	14	1	0	0	1	0	0	0
0	18	0	0	0	0	0	14	1	0	0	1	0	0	0
0	48	0	0	0	0	0	14	1	0	0	1	0	0	0
0	45	0	0	0	0	0	14	1	0	0	1	0	0	0
1	30	0	0	0	0	0	14	1	0	0	1	0	0	0
1	60	0	0	0	0	0	14	1	0	0	1	0	0	0
1	29	0	0	0	0	0	14	1	0	0	1	0	0	0
1	25	0	0	0	0	0	14	1	0	0	1	0	0	0
1	42	0	0	0	0	0	14	1	0	0	1	0	0	0
1	24	0	0	0	0	0	14	1	0	0	1	0	0	0
1	47	0	0	0	0	0	14	1	0	0	1	0	0	0
1	25	0	0	0	0	0	14	1	0	0	1	0	0	0
1	56	0	0	0	0	0	123	1	1	1	0	0	1	0
1	48	0	0	0	0	0	123	1	1	1	0	0	1	0
1	50	1	6	6	0	0	123	1	1	1	0	0	1	0
1	52	1	7	7	0	0	123	1	1	1	0	0	1	0
1	32	0	0	0	0	0	123	1	1	1	0	0	1	0
1	42	1	4	4	0	0	123	1	1	1	0	0	1	0
1	43	0	0	0	0	0	123	1	1	1	0	0	1	0
1	43	0	0	0	0	0	123	1	1	1	0	0	1	0
1	64	0	0	0	0	0	123	1	1	1	0	0	1	0
1	44	0	0	0	0	0	123	1	1	1	0	0	1	0
1	60	0	0	0	0	0	123	1	1	1	0	0	1	0
1	57	0	0	0	0	0	123	1	1	1	0	0	1	0
1	51	1	5	5	0	0	123	1	1	1	0	0	1	0
1	52	0	0	0	0	0	123	1	1	1	0	0	1	0
1	36	0	0	0	0	0	123	1	1	1	0	0	1	0
1	40	0	0	0	0	0	123	1	1	1	0	0	1	0
0	57	1	11	11	0	0	123	1	1	1	0	0	1	0
0	72	0	0	0	0	0	123	1	1	1	0	0	1	0
0	70	0	0	0	0	0	123	1	1	1	0	0	1	0
1	45	1	11	11	0	0	123	1	1	1	0	0	1	0
0	36	0	0	0	0	0	123	1	1	1	0	0	1	0
0	76	0	0	0	0	0	123	1	1	1	0	0	1	0
0	47	0	0	0	0	0	123	1	1	1	0	0	1	0
0	62	0	0	0	0	0	2	0	1	0	0	0	0	1
0	18	0	0	0	0	0	14	1	0	0	1	1	0	0
0	25	0	0	0	0	0	12	1	1	0	0	1	1	0
0	60	0	0	0	0	0	14	1	0	0	1	1	0	0
0	38	0	0	0	0	0	14	1	0	0	1	1	0	0
0	26	0	0	0	0	0	14	1	0	0	1	1	0	0
1	36	0	0	0	0	0	14	1	0	0	1	1	0	0
1	27	0	0	0	0	0	14	1	0	0	1	1	0	0
0	44	0	0	0	0	0	14	1	0	0	1	1	0	0
1	70	0	0	0	0	0	14	1	0	0	1	1	0	0
1	45	0	0	0	0	0	14	1	0	0	1	1	0	0
0	24	0	0	0	0	0	14	1	0	0	1	1	0	0
1	55	0	0	0	0	0	14	1	0	0	1	1	0	0
1	47	1	1	1	0	0	14	1	0	0	1	1	0	0
1	40	0	0	0	0	0	14	1	0	0	1	1	0	0
0	60	0	0	0	0	0	14	1	0	0	1	1	0	0
1	28	0	0	0	0	0	14	1	0	0	1	1	0	0
0	57	0	0	0	0	0	14	1	0	0	1	1	0	0
0	41	0	0	0	0	0	14	1	0	0	1	1	0	0
0	61	0	0	0	0	0	14	1	0	0	1	1	0	0
0	28	0	0	0	0	0	14	1	0	0	1	1	0	0
0	66	0	0	0	0	0	14	1	0	0	1	1	0	0
0	61	0	0	0	0	0	14	1	0	0	1	1	0	0
0	35	0	0	0	0	0	14	1	0	0	1	1	0	0
0	53	0	0	0	0	0	14	1	0	0	1	1	0	0
0	24	0	0	0	0	0	14	1	0	0	1	1	0	0
0	30	0	0	0	0	0	14	1	0	0	1	1	0	0
0	53	0	0	0	0	0	14	1	0	0	1	1	0	0
0	50	0	0	0	0	0	14	1	0	0	1	1	0	0
0	51	0	0	0	0	0	14	1	0	0	1	1	0	0
0	57	0	0	0	0	0	14	1	0	0	1	1	0	0
0	78	0	0	0	0	0	14	1	0	0	1	1	0	0
0	40	0	0	0	0	0	14	1	0	0	1	1	0	0
1	40	0	0	0	0	0	14	1	0	0	1	1	0	0
0	33	0	0	0	0	0	14	1	0	0	1	1	0	0
0	40	0	0	0	0	0	14	1	0	0	1	1	0	0
0	43	0	0	0	0	0	14	1	0	0	1	1	0	0
0	52	0	0	0	0	0	14	1	0	0	1	1	0	0
0	87	0	0	0	0	0	14	1	0	0	1	1	0	0
0	41	0	0	0	0	0	14	1	0	0	1	1	0	0
0	50	0	0	0	0	0	14	1	0	0	1	1	0	0
0	40	0	0	0	0	0	14	1	0	0	1	1	0	0
0	34	0	0	0	0	0	14	1	0	0	1	1	0	0
0	56	0	0	0	0	0	14	1	0	0	1	1	0	0
0	18	0	0	0	0	0	14	1	0	0	1	1	0	0
1	18	0	0	0	0	0	14	1	0	0	1	1	0	0
1	18	0	0	0	0	0	14	1	0	0	1	1	0	0
1	18	0	0	0	0	0	14	1	0	0	1	1	0	0
1	18	0	0	0	0	0	14	1	0	0	1	1	0	0
0	19	0	0	0	0	0	14	1	0	0	1	1	0	0
0	19	0	0	0	0	0	14	1	0	0	1	1	0	0
0	18	0	0	0	0	0	14	1	0	0	1	1	0	0
0	21	0	0	0	0	0	2	0	1	0	0	1	0	1
0	30	0	0	0	0	0	2	0	1	0	0	1	0	1
0	50	0	0	0	0	0	2	0	1	0	0	1	0	1
0	52	0	0	0	0	0	2	0	1	0	0	1	0	1
0	56	0	0	0	0	0	2	0	1	0	0	1	0	1
0	49	0	0	0	0	0	2	0	1	0	0	1	0	1
1	29	0	0	0	0	0	2	0	1	0	0	1	0	1
1	35	0	0	0	0	0	2	0	1	0	0	1	0	1
1	47	0	0	0	0	0	2	0	1	0	0	1	0	1
1	32	0	0	0	0	0	2	0	1	0	0	1	0	1
1	30	0	0	0	0	0	2	0	1	0	0	1	0	1
0	50	0	0	0	0	0	2	0	1	0	0	1	0	1
1	78	0	0	0	0	0	2	0	1	0	0	1	0	1
0	43	0	0	0	0	0	2	0	1	0	0	1	0	1
1	48	0	0	0	0	0	2	0	1	0	0	1	0	1
1	53	0	0	0	0	0	2	0	1	0	0	1	0	1
1	58	0	0	0	0	0	2	0	1	0	0	1	0	1
0	20	0	0	0	0	0	2	0	1	0	0	1	0	1
0	19	0	0	0	0	0	2	0	1	0	0	1	0	1
0	19	1	1	1	0	0	2	0	1	0	0	1	0	1
0	18	0	0	0	0	0	2	0	1	0	0	1	0	1
0	20	0	0	0	0	0	2	0	1	0	0	1	0	1
0	19	0	0	0	0	0	2	0	1	0	0	1	0	1
0	18	1	4	4	0	0	2	0	1	0	0	1	0	1
0	18	0	0	0	0	0	2	0	1	0	0	1	0	1
0	18	0	0	0	0	0	2	0	1	0	0	1	0	1
0	18	0	0	0	0	0	2	0	1	0	0	1	0	1
0	18	0	0	0	0	0	2	0	1	0	0	1	0	1
0	18	0	0	0	0	0	2	0	1	0	0	1	0	1
0	19	0	0	0	0	0	2	0	1	0	0	1	0	1
0	18	0	0	0	0	0	2	0	1	0	0	1	0	1
0	19	1	5	5	0	0	2	0	1	0	0	1	0	1
0	19	0	0	0	0	0	2	0	1	0	0	1	0	1
0	18	1	3	3	0	0	2	0	1	0	0	1	0	1
1	48	0	0	0	0	0	2	0	1	0	0	1	0	1
0	31	0	0	0	0	0	2	0	1	0	0	1	0	1
0	34	0	0	0	0	0	2	0	1	0	0	1	0	1
1	30	0	0	0	0	0	2	0	1	0	0	1	0	1
1	35	0	0	0	0	0	2	0	1	0	0	1	0	1
1	19	0	0	0	0	0	2	0	1	0	0	1	0	1
0	67	0	0	0	0	0	2	0	1	0	0	1	0	1
0	53	1	33	33	0	0	2	0	1	0	0	1	0	1
0	65	0	0	0	0	0	2	0	1	0	0	1	0	1
1	24	0	0	0	0	0	2	0	1	0	0	1	0	1
1	20	0	0	0	0	0	2	0	1	0	0	1	0	1
0	19	0	0	0	0	0	2	0	1	0	0	1	0	1
0	49	0	0	0	0	0	2	0	1	0	0	1	0	1
1	18	0	0	0	0	0	2	0	1	0	0	1	0	1
0	45	0	0	0	0	0	2	0	1	0	0	1	0	1
0	26	0	0	0	0	0	2	0	1	0	0	1	0	1
0	19	0	0	0	0	0	123	1	1	1	0	1	1	0
0	27	0	0	0	0	0	123	1	1	1	0	1	1	0
1	18	0	0	0	0	0	123	1	1	1	0	1	1	0
1	18	0	0	0	0	0	123	1	1	1	0	1	1	0
0	21	0	0	0	0	0	123	1	1	1	0	1	1	0
0	19	0	0	0	0	0	123	1	1	1	0	1	1	0
0	20	0	0	0	0	0	123	1	1	1	0	1	1	0
0	18	0	0	0	0	0	123	1	1	1	0	1	1	0
1	23	0	0	0	0	0	123	1	1	1	0	1	1	0
0	36	0	0	0	0	0	123	1	1	1	0	1	1	0
0	75	0	0	0	0	0	123	1	1	1	0	1	1	0
0	52	0	0	0	0	0	123	1	1	1	0	1	1	0
0	65	0	0	0	0	0	123	1	1	1	0	1	1	0
0	45	0	0	0	0	0	123	1	1	1	0	1	1	0
0	18	0	0	0	0	0	123	1	1	1	0	1	1	0
0	20	0	0	0	0	0	123	1	1	1	0	1	1	0
0	55	0	0	0	0	0	123	1	1	1	0	1	1	0
1	52	0	0	0	0	0	123	1	1	1	0	1	1	0
1	19	0	0	0	0	0	123	1	1	1	0	1	1	0
0	18	0	0	0	0	0	123	1	1	1	0	1	1	0
0	70	0	0	0	0	0	123	1	1	1	0	1	1	0
1	18	0	0	0	0	0	123	1	1	1	0	1	1	0
1	18	0	0	0	0	0	123	1	1	1	0	1	1	0
1	18	0	0	0	0	0	123	1	1	1	0	1	1	0
1	18	0	0	0	0	0	123	1	1	1	0	1	1	0
1	34	0	0	0	0	0	123	1	1	1	0	1	1	0
0	35	0	0	0	0	0	123	1	1	1	0	1	1	0
0	24	0	0	0	0	0	123	1	1	1	0	1	1	0
1	18	0	0	0	0	0	123	1	1	1	0	1	1	0
1	18	0	0	0	0	0	123	1	1	1	0	1	1	0
1	18	0	0	0	0	0	123	1	1	1	0	1	1	0
1	20	0	0	0	0	0	123	1	1	1	0	1	1	0
1	31	0	0	0	0	0	123	1	1	1	0	1	1	0
0	39	0	0	0	0	0	123	1	1	1	0	1	1	0
0	21	0	0	0	0	0	123	1	1	1	0	1	1	0
0	34	0	0	0	0	0	123	1	1	1	0	1	1	0
0	21	0	0	0	0	0	123	1	1	1	0	1	1	0
0	42	0	0	0	0	0	123	1	1	1	0	1	1	0
0	32	0	0	0	0	0	123	1	1	1	0	1	1	0
0	25	0	0	0	0	0	123	1	1	1	0	1	1	0
0	76	0	0	0	0	0	123	1	1	1	0	1	1	0
1	26	0	0	0	0	0	123	1	1	1	0	1	1	0
1	25	0	0	0	0	0	123	1	1	1	0	1	1	0
0	62	0	0	0	0	0	123	1	1	1	0	1	1	0
0	53	0	0	0	0	0	123	1	1	1	0	1	1	0
0	23	0	0	0	0	0	123	1	1	1	0	1	1	0
0	22	0	0	0	0	0	123	1	1	1	0	1	1	0
0	42	0	0	0	0	0	123	1	1	1	0	1	1	0
0	32	0	0	0	0	0	123	1	1	1	0	1	1	0
0	25	0	0	0	0	0	123	1	1	1	0	1	1	0
0	18	0	0	0	0	0	1	1	0	0	0	1	0	0
0	61	0	0	0	0	0	1	1	0	0	0	1	0	0
0	56	0	0	0	0	0	1	1	0	0	0	1	0	0
0	19	0	0	0	0	0	1	1	0	0	0	1	0	0
0	18	0	0	0	0	0	1	1	0	0	0	1	0	0
0	18	0	0	0	0	0	1	1	0	0	0	1	0	0
0	18	0	0	0	0	0	1	1	0	0	0	1	0	0
0	19	0	0	0	0	0	1	1	0	0	0	1	0	0
0	18	0	0	0	0	0	1	1	0	0	0	1	0	0
0	18	0	0	0	0	0	1	1	0	0	0	1	0	0
0	19	0	0	0	0	0	1	1	0	0	0	1	0	0
0	18	0	0	0	0	0	1	1	0	0	0	1	0	0
0	18	0	0	0	0	0	1	1	0	0	0	1	0	0
0	18	0	0	0	0	0	1	1	0	0	0	1	0	0
0	18	0	0	0	0	0	1	1	0	0	0	1	0	0
0	18	0	0	0	0	0	1	1	0	0	0	1	0	0
0	18	0	0	0	0	0	1	1	0	0	0	1	0	0
0	19	0	0	0	0	0	1	1	0	0	0	1	0	0
0	18	0	0	0	0	0	1	1	0	0	0	1	0	0
0	18	0	0	0	0	0	1	1	0	0	0	1	0	0
0	24	0	0	0	0	0	1	1	0	0	0	1	0	0
1	18	0	0	0	0	0	1	1	0	0	0	1	0	0
1	18	0	0	0	0	0	1	1	0	0	0	1	0	0
1	19	0	0	0	0	0	1	1	0	0	0	1	0	0
1	18	0	0	0	0	0	1	1	0	0	0	1	0	0
1	18	0	0	0	0	0	1	1	0	0	0	1	0	0
1	18	0	0	0	0	0	1	1	0	0	0	1	0	0
1	18	0	0	0	0	0	1	1	0	0	0	1	0	0
1	18	0	0	0	0	0	1	1	0	0	0	1	0	0
1	18	0	0	0	0	0	1	1	0	0	0	1	0	0
1	18	0	0	0	0	0	1	1	0	0	0	1	0	0
1	18	0	0	0	0	0	1	1	0	0	0	1	0	0
1	34	0	0	0	0	0	1	1	0	0	0	1	0	0
0	18	0	0	0	0	0	1	1	0	0	0	1	0	0
0	18	0	0	0	0	0	1	1	0	0	0	1	0	0
0	18	0	0	0	0	0	1	1	0	0	0	1	0	0
0	18	0	0	0	0	0	1	1	0	0	0	1	0	0
0	18	0	0	0	0	0	1	1	0	0	0	1	0	0
0	18	0	0	0	0	0	1	1	0	0	0	1	0	0
0	18	0	0	0	0	0	1	1	0	0	0	1	0	0
0	20	0	0	0	0	0	1	1	0	0	0	1	0	0
0	18	0	0	0	0	0	1	1	0	0	0	1	0	0
0	18	0	0	0	0	0	1	1	0	0	0	1	0	0
0	18	0	0	0	0	0	1	1	0	0	0	1	0	0
0	18	0	0	0	0	0	1	1	0	0	0	1	0	0
0	18	0	0	0	0	0	1	1	0	0	0	1	0	0
0	18	0	0	0	0	0	1	1	0	0	0	1	0	0
1	48	0	0	0	0	0	1	1	0	0	0	1	0	0
0	28	0	0	0	0	0	1	1	0	0	0	1	0	0
0	38	0	0	0	0	0	1	1	0	0	0	1	0	0
1	44	0	0	0	0	0	1	1	0	0	0	1	0	0
1	25	1	6	0	0	0	1	1	0	0	0	1	0	0
1	30	0	0	0	0	0	1	1	0	0	0	1	0	0
0	63	0	0	0	0	0	1	1	0	0	0	1	0	0
1	18	0	0	0	0	0	1	1	0	0	0	1	0	0
0	59	0	0	0	0	0	1	1	0	0	0	1	0	0
0	34	0	0	0	0	0	1	1	0	0	0	1	0	0
0	54	0	0	0	0	0	1	1	0	0	0	1	0	0
1	30	0	0	0	0	0	1	1	0	0	0	1	0	0
1	27	0	0	0	0	0	1	1	0	0	0	1	0	0
1	35	0	0	0	0	0	1	1	0	0	0	1	0	0
1	18	0	0	0	0	0	1	1	0	0	0	1	0	0
0	45	0	0	0	0	0	1	1	0	0	0	1	0	0
0	27	0	0	0	0	0	1	1	0	0	0	1	0	0
0	35	0	0	0	0	0	1	1	0	0	0	1	0	0
1	22	0	0	0	0	0	1	1	0	0	0	1	0	0
1	25	0	0	0	0	0	1	1	0	0	0	1	0	0
0	46	0	0	0	0	0	1	1	0	0	0	1	0	0
1	51	0	0	0	0	0	1	1	0	0	0	1	0	0
1	34	0	0	0	0	0	1	1	0	0	0	1	0	0
0	72	0	0	0	0	0	1	1	0	0	0	1	0	0
1	52	0	0	0	0	0	1	1	0	0	0	1	0	0
1	60	0	0	0	0	0	1	1	0	0	0	1	0	0
0	25	0	0	0	0	0	1	1	0	0	0	1	0	0
0	23	0	0	0	0	0	1	1	0	0	0	1	0	0
0	19	0	0	0	0	0	1	1	0	0	0	1	0	0
0	22	0	0	0	0	0	1	1	0	0	0	1	0	0
0	23	0	0	0	0	0	1	1	0	0	0	1	0	0
0	18	0	0	0	0	0	1	1	0	0	0	1	0	0
0	30	0	0	0	0	0	1	1	0	0	0	1	0	0
0	23	0	0	0	0	0	1	1	0	0	0	1	0	0
0	21	0	0	0	0	0	1	1	0	0	0	1	0	0
0	24	0	0	0	0	0	1	1	0	0	0	1	0	0
0	54	0	0	0	0	0	1	1	0	0	0	1	0	0
0	75	0	0	0	0	0	1	1	0	0	0	1	0	0
0	48	0	0	0	0	0	1	1	0	0	0	1	0	0
1	30	0	0	0	0	0	1	1	0	0	0	1	0	0
1	34	0	0	0	0	0	1	1	0	0	0	1	0	0
0	37	0	0	0	0	0	1	1	0	0	0	1	0	0
0	30	0	0	0	0	0	1	1	0	0	0	1	0	0
0	43	0	0	0	0	0	1	1	0	0	0	1	0	0
0	52	0	0	0	0	0	1	1	0	0	0	1	0	0
0	22	0	0	0	0	0	1	1	0	0	0	1	0	0
0	30	0	0	0	0	0	1	1	0	0	0	1	0	0
1	59	0	0	0	0	0	1	1	0	0	0	1	0	0
1	30	0	0	0	0	0	1	1	0	0	0	1	0	0
1	22	0	0	0	0	0	1	1	0	0	0	1	0	0
1	34	0	0	0	0	0	1	1	0	0	0	1	0	0
0	34	0	0	0	0	0	1	1	0	0	0	1	0	0
0	34	0	0	0	0	0	1	1	0	0	0	1	0	0
1	19	0	0	0	0	0	12	1	1	0	0	1	1	0
1	30	0	0	0	0	0	12	1	1	0	0	1	1	0
1	22	0	0	0	0	0	12	1	1	0	0	1	1	0
0	71	0	0	0	0	0	12	1	1	0	0	1	1	0
0	47	0	0	0	0	0	12	1	1	0	0	1	1	0
0	38	0	0	0	0	0	12	1	1	0	0	1	1	0
0	45	0	0	0	0	0	12	1	1	0	0	1	1	0
1	30	0	0	0	0	0	12	1	1	0	0	1	1	0
0	34	0	0	0	0	0	12	1	1	0	0	1	1	0
0	34	0	0	0	0	0	12	1	1	0	0	1	1	0
0	86	0	0	0	0	0	12	1	1	0	0	1	1	0
0	43	0	0	0	0	0	12	1	1	0	0	1	1	0
1	19	0	0	0	0	0	12	1	1	0	0	1	1	0
1	19	0	0	0	0	0	12	1	1	0	0	1	1	0
0	62	0	0	0	0	0	12	1	1	0	0	1	1	0
0	28	0	0	0	0	0	12	1	1	0	0	1	1	0
0	45	0	0	0	0	0	12	1	1	0	0	1	1	0
0	27	0	0	0	0	0	12	1	1	0	0	1	1	0
0	19	0	0	0	0	0	12	1	1	0	0	1	1	0
0	36	0	0	0	0	0	12	1	1	0	0	1	1	0
0	38	0	0	0	0	0	12	1	1	0	0	1	1	0
0	35	0	0	0	0	0	12	1	1	0	0	1	1	0
0	36	0	0	0	0	0	12	1	1	0	0	1	1	0
0	24	0	0	0	0	0	12	1	1	0	0	1	1	0
1	41	1	0	0	0	2	12	1	1	0	0	1	1	0
0	55	0	0	0	0	0	12	1	1	0	0	1	1	0
1	54	0	0	0	0	0	12	1	1	0	0	1	1	0
0	29	0	0	0	0	0	12	1	1	0	0	1	1	0
0	70	0	0	0	0	0	12	1	1	0	0	1	1	0
1	26	0	0	0	0	0	12	1	1	0	0	1	1	0
1	20	0	0	0	0	0	12	1	1	0	0	1	1	0
0	48	0	0	0	0	0	12	1	1	0	0	1	1	0
1	63	0	0	0	0	0	12	1	1	0	0	1	1	0
0	76	0	0	0	0	0	12	1	1	0	0	1	1	0
0	40	0	0	0	0	0	12	1	1	0	0	1	1	0
1	23	0	0	0	0	0	12	1	1	0	0	1	1	0
0	56	0	0	0	0	0	12	1	1	0	0	1	1	0
0	63	0	0	0	0	0	12	1	1	0	0	1	1	0
0	80	0	0	0	0	0	12	1	1	0	0	1	1	0
1	57	0	0	0	0	0	12	1	1	0	0	1	1	0
1	22	0	0	0	0	0	12	1	1	0	0	1	1	0
1	44	0	0	0	0	0	12	1	1	0	0	1	1	0
0	37	0	0	0	0	0	12	1	1	0	0	1	1	0
0	30	0	0	0	0	0	12	1	1	0	0	1	1	0
0	36	0	0	0	0	0	12	1	1	0	0	1	1	0
0	40	0	0	0	0	0	12	1	1	0	0	1	1	0
0	58	0	0	0	0	0	12	1	1	0	0	1	1	0
0	54	0	0	0	0	0	14	1	0	0	1	1	0	0
0	47	0	0	0	0	0	14	1	0	0	1	1	0	0
0	28	0	0	0	0	0	14	1	0	0	1	1	0	0
0	45	0	0	0	0	0	14	1	0	0	1	1	0	0
0	52	0	0	0	0	0	14	1	0	0	1	1	0	0
0	58	0	0	0	0	0	14	1	0	0	1	1	0	0
1	18	0	0	0	0	0	14	1	0	0	1	1	0	0
0	44	0	0	0	0	0	14	1	0	0	1	1	0	0
0	27	0	0	0	0	0	14	1	0	0	1	1	0	0
0	19	0	0	0	0	0	14	1	0	0	1	1	0	0
1	52	0	0	0	0	0	14	1	0	0	1	1	0	0
0	49	0	0	0	0	0	14	1	0	0	1	1	0	0
0	90	0	0	0	0	0	14	1	0	0	1	1	0	0
1	50	0	0	0	0	0	14	1	0	0	1	1	0	0
0	30	0	0	0	0	0	14	1	0	0	1	1	0	0
1	71	0	0	0	0	0	14	1	0	0	1	1	0	0
1	60	0	0	0	0	0	14	1	0	0	1	1	0	0
0	58	0	0	0	0	0	14	1	0	0	1	1	0	0
1	31	0	0	0	0	0	14	1	0	0	1	1	0	0
1	38	0	0	0	0	0	14	1	0	0	1	1	0	0
1	32	0	0	0	0	0	14	1	0	0	1	1	0	0
1	42	0	0	0	0	0	14	1	0	0	1	1	0	0
0	41	0	0	0	0	0	14	1	0	0	1	1	0	0
1	35	0	0	0	0	0	14	1	0	0	1	1	0	0
0	35	0	0	0	0	0	14	1	0	0	1	1	0	0
1	70	0	0	0	0	0	14	1	0	0	1	1	0	0
0	97	0	0	0	0	0	14	1	0	0	1	1	0	0
1	35	0	0	0	0	0	14	1	0	0	1	1	0	0
1	61	0	0	0	0	0	14	1	0	0	1	1	0	0
1	37	0	0	0	0	0	14	1	0	0	1	1	0	0
1	68	0	0	0	0	0	14	1	0	0	1	1	0	0
0	68	0	0	0	0	0	14	1	0	0	1	1	0	0
1	52	0	0	0	0	0	14	1	0	0	1	1	0	0
0	19	0	0	0	0	0	14	1	0	0	1	1	0	0
0	18	0	0	0	0	0	14	1	0	0	1	1	0	0
0	22	0	0	0	0	0	14	1	0	0	1	1	0	0
0	18	0	0	0	0	0	14	1	0	0	1	1	0	0
0	20	0	0	0	0	0	14	1	0	0	1	1	0	0
1	18	0	0	0	0	0	14	1	0	0	1	1	0	0
1	18	0	0	0	0	0	14	1	0	0	1	1	0	0
1	18	0	0	0	0	0	14	1	0	0	1	1	0	0
1	18	0	0	0	0	0	14	1	0	0	1	1	0	0
1	47	0	0	0	0	0	14	1	0	0	1	1	0	0
1	40	0	0	0	0	0	14	1	0	0	1	1	0	0
1	25	0	0	0	0	0	14	1	0	0	1	1	0	0
1	43	0	0	0	0	0	14	1	0	0	1	1	0	0
0	52	0	0	0	0	0	14	1	0	0	1	1	0	0
1	18	0	0	0	0	0	14	1	0	0	1	1	0	0
1	18	0	0	0	0	0	14	1	0	0	1	1	0	0
1	18	0	0	0	0	0	14	1	0	0	1	1	0	0
1	34	0	0	0	0	0	123	1	1	1	0	1	1	0
1	61	0	0	0	0	0	123	1	1	1	0	1	1	0
1	51	0	0	0	0	0	123	1	1	1	0	1	1	0
1	82	0	0	0	0	0	123	1	1	1	0	1	1	0
0	48	0	0	0	0	0	123	1	1	1	0	1	1	0
1	38	0	0	0	0	0	123	1	1	1	0	1	1	0
1	19	1	10	0	6	7	123	1	1	1	0	1	1	0
1	18	0	0	0	0	0	123	1	1	1	0	1	1	0
1	18	0	0	0	0	0	123	1	1	1	0	1	1	0
1	18	0	0	0	0	0	123	1	1	1	0	1	1	0
1	19	0	0	0	0	0	123	1	1	1	0	1	1	0
1	18	1	31	0	0	0	123	1	1	1	0	1	1	0
1	18	0	0	0	0	0	123	1	1	1	0	1	1	0
1	18	0	0	0	0	0	123	1	1	1	0	1	1	0
1	20	0	0	0	0	0	123	1	1	1	0	1	1	0
1	60	0	0	0	0	0	123	1	1	1	0	1	1	0
1	38	0	0	0	0	0	123	1	1	1	0	1	1	0
0	18	0	0	0	0	0	123	1	1	1	0	1	1	0
0	18	0	0	0	0	0	123	1	1	1	0	1	1	0
0	18	0	0	0	0	0	123	1	1	1	0	1	1	0
0	18	0	0	0	0	0	123	1	1	1	0	1	1	0
1	36	0	0	0	0	0	123	1	1	1	0	1	1	0
1	24	0	0	0	0	0	123	1	1	1	0	1	1	0
1	47	0	0	0	0	0	123	1	1	1	0	1	1	0
1	56	0	0	0	0	0	123	1	1	1	0	1	1	0
0	18	0	0	0	0	0	123	1	1	1	0	1	1	0
0	18	0	0	0	0	0	123	1	1	1	0	1	1	0
0	18	0	0	0	0	0	123	1	1	1	0	1	1	0
0	18	0	0	0	0	0	123	1	1	1	0	1	1	0
0	19	0	0	0	0	0	123	1	1	1	0	1	1	0
0	19	0	0	0	0	0	123	1	1	1	0	1	1	0
0	19	0	0	0	0	0	123	1	1	1	0	1	1	0
0	19	0	0	0	0	0	123	1	1	1	0	1	1	0
0	19	0	0	0	0	0	123	1	1	1	0	1	1	0
0	18	0	0	0	0	0	123	1	1	1	0	1	1	0
0	19	0	0	0	0	0	123	1	1	1	0	1	1	0
0	19	0	0	0	0	0	123	1	1	1	0	1	1	0
0	18	0	0	0	0	0	123	1	1	1	0	1	1	0
0	18	0	0	0	0	0	123	1	1	1	0	1	1	0
1	19	0	0	0	0	0	123	1	1	1	0	1	1	0
1	20	0	0	0	0	0	123	1	1	1	0	1	1	0
1	18	0	0	0	0	0	123	1	1	1	0	1	1	0
0	18	0	0	0	0	0	123	1	1	1	0	1	1	0
1	28	0	0	0	0	0	123	1	1	1	0	1	1	0
0	33	0	0	0	0	0	123	1	1	1	0	1	1	0
1	38	0	0	0	0	0	123	1	1	1	0	1	1	0
0	65	0	0	0	0	0	123	1	1	1	0	1	1	0
1	32	0	0	0	0	0	123	1	1	1	0	1	1	0
0	47	0	0	0	0	0	123	1	1	1	0	1	1	0
1	18	0	0	0	0	0	123	1	1	1	0	1	1	0
0	67	0	0	0	0	0	12	1	1	0	0	1	1	0
0	18	0	0	0	0	0	12	1	1	0	0	1	1	0
0	60	0	0	0	0	0	14	1	0	0	1	1	0	0
