# Supplementary material for: Effects of an integrated intervention on schistosomiasis prevalence in a rural area of Tanzania
Source: PLoS Negl Trop Dis. 2025 Jul 2;19(7):e0013215. doi: 10.1371/journal.pntd.0013215 (PMC12221010; doi:10.1371/journal.pntd.0013215)
Supplement: S2 Data — (XLSX) [file pntd.0013215.s007.xlsx]

## Sheet: all data
Gender	Age	HH	edu_m	edu_f	occ_m_peasant	occ_m_House	occ_m_Smallbusiness	occ_m_Employed	occ_f_peasant	occ_f_House	occ_f_Smallbusiness	occ_f_Employed	DU_h	DU_s	TOILET_h	TYPETOILET_h	TOILET_s	CONTACTWATERBODY	WASH_AT	WASH_BE	ANTIHELMINTHI_s	PN	sh_urine_s1	sh_urine_s2	sm_slide1	sm_slide2	Group	CMDA	CLTS	CVA	Borehole	prepost	CLTS1	CLTS2	contact	latrine	latr_imp
1	14	11	1	2	1	0	0	0	1	0	0	0	1		1	pit latrine	1	3	1	1	1	0	0	0	0	0	0	0	0	0	0	0	0	0	1	1	0
1	10	15	1	1	1	0	0	0	1	0	0	0	1		1	pit latrine	1	3	1	1	1	1	7	0	0	0	0	0	0	0	0	0	0	0	1	1	0
1	13	15	2	2	1	0	0	0	0	0	0	0	1		1	pit latrine	1	3	1	1	1	0	0	0	0	0	0	0	0	0	0	0	0	0	1	1	0
1	13	12	0	0	1	0	0	0	1	0	0	0	1		1	pit latrine	1	4	1	1	1	0	0	0	0	0	0	0	0	0	0	0	0	0	1	1	0
1	10	20	0	0	1	0	0	0	1	0	0	0	0		1	pit latrine	0	4	0	1	0	0	0	0	0	0	0	0	0	0	0	0	0	0	1	1	0
1	13	18	1	2	1	0	0	0	1	0	0	0	1		1	pit latrine	1	4	1	1	1	0	0	0	0	0	0	0	0	0	0	0	0	0	1	1	0
1	13	17	2	2	1	0	0	0	1	0	0	0	1		1	pit latrine	1	4	1	1	1	0	0	0	0	0	0	0	0	0	0	0	0	0	1	1	0
1	12	10	1	2	1	0	0	0	1	0	0	0	1		1	pit latrine	1	4	0	1	1	0	0	0	0	0	0	0	0	0	0	0	0	0	1	1	0
1	13	8	2	2	1	0	0	0	1	0	0	0	1		1	pit latrine	1	4	1	1	1	0	0	0	0	0	0	0	0	0	0	0	0	0	1	1	0
1	10	8	2	2	0	1	0	0	0	0	0	1	1		1	pit latrine	1	4	1	1	1	0	0	0	0	0	0	0	0	0	0	0	0	0	1	1	0
1	12	19	2	2	1	0	0	0	1	0	0	0	1		1	pit latrine	1	4	1	1	1	0	0	0	0	0	0	0	0	0	0	0	0	0	1	1	0
1	11	9	2	2	1	0	0	0	1	0	0	0	1		1	pit latrine	1	3	1	1	1	0	0	0	0	0	0	0	0	0	0	0	0	0	1	1	0
1	9	12	2	2	1	0	0	0	0	0	0	0	1		1	pit latrine	1	4	1	1	1	0	0	0	0	0	0	0	0	0	0	0	0	0	1	1	0
1	9	12	1	2	1	0	0	0	1	0	0	0	1		1	pit latrine	1	3	1	1	1	0	0	0	0	0	0	0	0	0	0	0	0	0	1	1	0
1	10	10	2	2	1	0	0	0	1	0	0	0	1		1	pit latrine	1	4	1	1	1	0	0	0	0	0	0	0	0	0	0	0	0	0	1	1	0
1	10	8	1	2	1	0	0	0	1	0	0	0	1		1	pit latrine	1	3	1	1	1	0	0	0	0	0	0	0	0	0	0	0	0	0	1	1	0
0	12	8	2	2	1	0	0	0	1	0	0	0	1		1	pit latrine	0	3	0	1	1	0	0	0	0	0	0	0	0	0	0	0	0	0	1	1	0
0	11	14	1	1	0	1	0	0	0	1	0	0	1		1	pit latrine	0	4	0	1	1	1	6	0	0	0	0	0	0	0	0	0	0	0	1	1	0
0	10	11	1	1	1	0	0	0	1	0	0	0	1		1	pit latrine	1	3	1	1	1	0	0	0	0	0	0	0	0	0	0	0	0	0	1	1	0
1	10	17	2	2	1	0	0	0	1	0	0	0	1		1	pit latrine	0	4	1	1	1	0	0	0	0	0	0	0	0	0	0	0	0	0	1	1	0
1	13	15	0	2	0	1	0	0	0	1	0	0	1		1	pit latrine	1	4	1	1	1	0	0	0	0	0	0	0	0	0	0	0	0	0	1	1	0
1	10	9	2	2	1	0	0	0	1	0	0	0	1		1	pit latrine	1	4	1	1	1	0	0	0	0	0	0	0	0	0	0	0	0	0	1	1	0
1	12	10	2	2	1	0	0	0	1	0	0	0	1		1	pit latrine	1	3	1	1	1	0	0	0	0	0	0	0	0	0	0	0	0	0	1	1	0
1	13	11	2	2	1	0	0	0	1	0	0	0	1		1	pit latrine	1	3	1	1	1	0	0	0	0	0	0	0	0	0	0	0	0	0	1	1	0
1	12	9	2	2	1	0	0	0	1	0	0	0	1		1	pit latrine	0	3	1	1	1	0	0	0	0	0	0	0	0	0	0	0	0	0	1	1	0
1	11	6	2	2	0	0	0	0	0	0	0	0	1		1	pit latrine	1	3	1	1	1	0	0	0	0	0	0	0	0	0	0	0	0	0	1	1	0
1	12	21	2	2	1	0	0	0	1	0	0	0	1		1	pit latrine	1	4	1	1	1	0	0	0	0	0	0	0	0	0	0	0	0	0	1	1	0
0	16	13	2	2	1	0	0	0	1	0	0	0	1		1	pit latrine	0	4	1	1	1	1	11	0	0	0	0	0	0	0	0	0	0	0	1	1	0
0	13	14	2	2	1	0	0	0	1	0	0	0	1		1	pit latrine	1	4	0	1	1	0	0	0	0	0	0	0	0	0	0	0	0	0	1	1	0
0	13	20	2	2	1	0	0	0	1	0	0	0	1		1	pit latrine	0	4	1	1	1	0	0	0	0	0	0	0	0	0	0	0	0	0	1	1	0
0	12	11	2	2	1	0	0	0	1	0	0	0	1		1	pit latrine	1	3	1	1	1	0	0	0	0	0	0	0	0	0	0	0	0	0	1	1	0
0	11	11	2	2	1	0	0	0	1	0	0	0	1		1	pit latrine	0	4	1	1	1	0	0	0	0	0	0	0	0	0	0	0	0	0	1	1	0
0	14	18	2	2	1	0	0	0	0	0	0	0	1		1	pit latrine	1	3	1	1	1	0	0	0	0	0	0	0	0	0	0	0	0	0	1	1	0
0	14	11	2	2	1	0	0	0	1	0	0	0	1		1	pit latrine	0	3	1	1	1	0	0	0	0	0	0	0	0	0	0	0	0	0	1	1	0
0	14	20	2	2	1	0	0	0	1	0	0	0	1	yes regular use at school/home	0		1	2	1	1	1	0	0	0	0	0	0	0	0	0	0	0	0	0	0	unknown
0	13	25	1	1	1	0	0	0	1	0	0	0	1		1	pit latrine	1	3	1	1	1	1	4	0	0	0	0	0	0	0	0	0	0	0	1	1	0
0	11	24	2	2	1	0	0	0	0	0	0	0	1		1	pit latrine	1	4	1	1	1	0	0	0	0	0	0	0	0	0	0	0	0	0	1	1	0
0	10	21	0	1	1	0	0	0	0	0	0	0	1		1	pit latrine	1	2	1	1	1	0	0	0	0	0	0	0	0	0	0	0	0	0	0	1	0
0	9	23	0	1	1	0	0	0	0	0	0	0	1		1	pit latrine	1	2	1	1	1	1	2	0	0	0	0	0	0	0	0	0	0	0	0	1	0
0	11	21	2	2	1	0	0	0	1	0	0	0	1		1	pit latrine	1	1	1	1	1	0	0	0	0	0	0	0	0	0	0	0	0	0	0	1	0
1	7	20	1	1	1	0	0	0	1	0	0	0	1		1	pit latrine	1	3	1	1	1	0	0	0	0	0	0	0	0	0	0	0	0	0	1	1	0
1	5	20	2	2	1	0	0	0	0	0	1	0	1		1	pit latrine	1	1	1	1	1	0	0	0	0	0	0	0	0	0	0	0	0	0	0	1	0
1	7	20	2	2	1	0	0	0	1	0	0	0	1		1	pit latrine	0	2	1	1	1	0	0	0	0	0	0	0	0	0	0	0	0	0	0	1	0
1	10	15	2	2	1	0	0	0	1	0	0	0	1		1	pit latrine	1	2	1	1	1	1	122	0	0	0	0	0	0	0	0	0	0	0	0	1	0
1	12	20	2	2	1	0	0	0	1	0	0	0	1		1	pit latrine	1	2	1	1	1	1	27	0	0	0	0	0	0	0	0	0	0	0	0	1	0
0	10	21	2	2	1	0	0	0	1	0	0	0	1		1	pit latrine	1	3	1	1	1	0	0	0	0	0	0	0	0	0	0	0	0	0	1	1	0
1	10	14	2	2	1	0	0	0	1	0	0	0	1		1	pit latrine	1	3	1	1	1	0	0	0	0	0	0	0	0	0	0	0	0	0	1	1	0
0	13	24	0	2	1	0	0	0	0	0	1	0	1		1	pit latrine	1	2	1	1	1	0	0	0	0	0	0	0	0	0	0	0	0	0	0	1	0
0	8	21	1	2	1	0	0	0	1	0	0	0	1		1	pit latrine	1	3	1	1	1	0	0	0	0	0	0	0	0	0	0	0	0	0	1	1	0
0	10	25	0	1	1	0	0	0	1	0	0	0	1		1	pit latrine	1	2	1	1	1	0	0	0	0	0	0	0	0	0	0	0	0	0	0	1	0
0	10	21	1	2	1	0	0	0	1	0	0	0	1		1	pit latrine	1	2	1	1	1	0	0	0	0	0	0	0	0	0	0	0	0	0	0	1	0
0	9	21	2	2	1	0	0	0	1	0	0	0	1		1	pit latrine	1	2	1	1	1	0	0	0	0	0	0	0	0	0	0	0	0	0	0	1	0
0	10	20	2	2	1	0	0	0	1	0	0	0	1		1	pit latrine	1	2	1	1	1	0	0	0	0	0	0	0	0	0	0	0	0	0	0	1	0
0	9	24	2	2	1	0	0	0	1	0	0	0	1		1	pit latrine	1	2	1	1	1	0	0	0	0	0	0	0	0	0	0	0	0	0	0	1	0
0	7	15	1	2	1	0	0	0	0	0	0	0	1		1	pit latrine	1	2	1	1	1	0	0	0	0	0	0	0	0	0	0	0	0	0	0	1	0
0	9	18	2	2	1	0	0	0	0	0	0	0	1		1	pit latrine	1	2	1	1	1	0	0	0	0	0	0	0	0	0	0	0	0	0	0	1	0
0	17	19	2	2	1	0	0	0	0	0	1	0	1		1	pit latrine	1	3	1	1	1	0	0	0	0	0	0	0	0	0	0	0	0	0	1	1	0
0	15	16	1	2	1	0	0	0	0	0	1	0	1		1	pit latrine	1	3	1	1	1	0	0	0	0	0	0	0	0	0	0	0	0	0	1	1	0
0	10	18	2	2	1	0	0	0	1	0	0	0	1		1	pit latrine	1	4	1	1	1	0	0	0	0	0	0	0	0	0	0	0	0	0	1	1	0
0	13	14	2	2	1	0	0	0	0	0	0	0	1		1	pit latrine	1	2	1	1	1	0	0	0	0	0	0	0	0	0	0	0	0	0	0	1	0
0	12	6	1	1	1	0	0	0	1	0	0	0	1		1	pit latrine	1	0	1	1	1	0	0	0	0	0	13	1	0	1	0	0	0	0	0	1	0
0	12	5	2	2	1	0	0	0	1	0	0	0	1		1	pit latrine	1	4	0	1	0	0	0	0	0	0	13	1	0	1	0	0	0	0	1	1	0
0	10	7	1	1	1	0	0	0	1	0	0	0	1		1	pit latrine	1	0	1	1	1	0	0	0	0	0	13	1	0	1	0	0	0	0	0	1	0
0	10	5	2	2	1	0	0	0	1	0	0	0	1		1	pit latrine	1	4	1	1	1	0	0	0	0	0	13	1	0	1	0	0	0	0	1	1	0
0	11	12	2	2	1	0	0	0	1	0	0	0	1		1	pit latrine	1	4	1	1	1	0	0	0	0	0	13	1	0	1	0	0	0	0	1	1	0
0	16	3	2	1	1	0	0	0	1	0	0	0	1		1	pit latrine	1	4	1	1	1	0	0	0	0	0	13	1	0	1	0	0	0	0	1	1	0
0	10	7	2	2	1	0	0	0	1	0	0	0	1		1	pit latrine	1	1	1	1	1	1	14	0	0	0	13	1	0	1	0	0	0	0	0	1	0
0	8	11	2	2	1	0	0	0	1	0	0	0	1		1	pit latrine	1	2	1	1	1	0	0	0	0	0	13	1	0	1	0	0	0	0	0	1	0
0	12	7	2	2	1	0	0	0	1	0	0	0	1		1	pit latrine	1	2	1	1	0	0	0	0	0	0	13	1	0	1	0	0	0	0	0	1	0
0	13	8	2	2	1	0	0	0	1	0	0	0	1		1	pit latrine	1	1	1	1	1	0	0	0	0	0	13	1	0	1	0	0	0	0	0	1	0
0	10	1	2	2	1	0	0	0	1	0	0	0	1		1	pit latrine	1	4	1	1	1	0	0	0	0	0	13	1	0	1	0	0	0	0	1	1	0
0	14	8	2	2	1	0	0	0	1	0	0	0	1		1	pit latrine	1	2	1	1	1	0	0	0	0	0	13	1	0	1	0	0	0	0	0	1	0
0	10	14	2	2	1	0	0	0	1	0	0	0	1		1	pit latrine	1	4	1	1	1	0	0	0	0	0	13	1	0	1	0	0	0	0	1	1	0
0	14	13	2	2	1	0	0	0	1	0	0	0	1		1	Flush toilet	1	4	1	1	1	1	0	0	2	2	13	1	0	1	0	0	0	0	1	2	1
0	14	10	2	2	1	0	0	0	1	0	0	0	1		1	pit latrine	1	3	1	1	1	1	9	0	0	0	13	1	0	1	0	0	0	0	1	1	0
0	8	33	2	2	0	0	0	0	0	0	0	0	1		1	pit latrine	1	4	1	1	1	0	0	0	0	0	13	1	0	1	0	0	0	0	1	1	0
0	10	3	2	2	1	0	0	0	1	0	0	0	1		1	pit latrine	1	4	1	1	1	0	0	0	0	0	13	1	0	1	0	0	0	0	1	1	0
0	8	6	2	3	1	0	0	0	1	0	0	0	1		1	pit latrine	1	2	1	1	1	0	0	0	0	0	13	1	0	1	0	0	0	0	0	1	0
0	10	5	2	2	1	0	0	0	1	0	0	0	1		1	pit latrine	1	1	1	1	1	0	0	0	0	0	13	1	0	1	0	0	0	0	0	1	0
0	11	7	2	0	1	0	0	0	1	0	0	0	1		1	pit latrine	1	2	1	1	1	0	0	0	0	0	13	1	0	1	0	0	0	0	0	1	0
0	11	9	0	0	1	0	0	0	1	0	0	0	1		1	pit latrine	1	4	1	1	1	0	0	0	0	0	13	1	0	1	0	0	0	0	1	1	0
0	9	6	2	2	1	0	0	0	1	0	0	0	1		1	pit latrine	1	4	1	1	1	0	0	0	0	0	13	1	0	1	0	0	0	0	1	1	0
0	11	9	2	2	1	0	0	0	1	0	0	0	1		1	No toilet	1	4	1	1	1	1	32	0	0	0	13	1	0	1	0	0	0	0	1	0	0
0	12	11	2	2	1	0	0	0	1	0	0	0	1		1	pit latrine	1	4	1	1	1	0	0	0	0	0	13	1	0	1	0	0	0	0	1	1	0
0	14	15	1	2	1	0	0	0	1	0	0	0	1		1	pit latrine	1	4	1	1	1	0	0	0	0	0	13	1	0	1	0	0	0	0	1	1	0
0	14	12	2	2	1	0	0	0	1	0	0	0	1		1	pit latrine	1	4	1	1	1	0	0	0	0	0	13	1	0	1	0	0	0	0	1	1	0
0	12	9	1	2	1	0	0	0	1	0	0	0	1	no regular use of toilet school/home	0		0	4	1	1	1	0	0	0	0	0	13	1	0	1	0	0	0	0	1	unknown
0	14	10	2	2	1	0	0	0	1	0	0	0	1		1	pit latrine	1	4	1	1	1	1	16	0	0	0	13	1	0	1	0	0	0	0	1	1	0
0	12	9	2	2	1	0	0	0	1	0	0	0	1		1	pit latrine	1	4	1	1	1	0	0	0	0	0	13	1	0	1	0	0	0	0	1	1	0
0	10	6	2	2	1	0	0	0	1	0	0	0	0	no regular use of toilet school/home	0		0	4	1	1	1	0	0	0	0	0	13	1	0	1	0	0	0	0	1	unknown
0	13	8	2	2	1	0	0	0	1	0	0	0	1		1	pit latrine	1	4	1	1	1	0	0	0	0	0	13	1	0	1	0	0	0	0	1	1	0
0	14	6	2	2	1	0	0	0	1	0	0	0	1		1	pit latrine	1	4	1	1	1	0	0	0	0	0	13	1	0	1	0	0	0	0	1	1	0
0	14	9	2	2	1	0	0	0	1	0	0	0	0	no regular use of toilet school/home	0		0	4	1	1	1	1	0	0	1	0	13	1	0	1	0	0	0	0	1	unknown
0	14	17	2	3	0	1	0	0	1	0	0	0	1		1	pit latrine	1	4	1	1	1	0	0	0	0	0	13	1	0	1	0	0	0	0	1	1	0
0	14	9	2	2	1	0	0	0	1	0	0	0	1		1	pit latrine	1	4	1	1	1	1	12	0	0	0	13	1	0	1	0	0	0	0	1	1	0
0	13	8	2	2	1	0	0	0	1	0	0	0	1		1	pit latrine	1	4	1	1	1	1	14	0	0	0	13	1	0	1	0	0	0	0	1	1	0
0	15	15	2	2	1	0	0	0	1	0	0	0	1		1	pit latrine	1	4	1	1	1	0	0	0	0	0	13	1	0	1	0	0	0	0	1	1	0
0	11	5	2	2	1	0	0	0	1	0	0	0	1		1	Flush toilet	1	4	1	1	1	0	0	0	0	0	13	1	0	1	0	0	0	0	1	2	1
0	13	8	2	2	1	0	0	0	1	0	0	0	1		1	pit latrine	1	4	1	1	1	0	0	0	0	0	13	1	0	1	0	0	0	0	1	1	0
0	13	8	2	2	1	0	0	0	1	0	0	0	1		1	pit latrine	1	4	1	1	0	0	0	0	0	0	13	1	0	1	0	0	0	0	1	1	0
0	9	6	2	2	1	0	0	0	1	0	0	0	1		1	pit latrine	1	4	1	1	1	0	0	0	0	0	13	1	0	1	0	0	0	0	1	1	0
1	9	9	0	0	1	0	0	0	1	0	0	0	1		1	pit latrine	1	4	1	1	0	0	0	0	0	0	13	1	0	1	0	0	0	0	1	1	0
1	9	9	1	1	1	0	0	0	1	0	0	0	1		1	pit latrine	1	4	1	1	0	0	0	0	0	0	13	1	0	1	0	0	0	0	1	1	0
1	9	10	0	2	1	0	0	0	1	0	0	0	1		1	pit latrine	1	4	1	1	1	0	0	0	0	0	13	1	0	1	0	0	0	0	1	1	0
1	8	8	2	2	1	0	0	0	1	0	0	0	1		1	pit latrine	1	4	1	1	0	0	0	0	0	0	13	1	0	1	0	0	0	0	1	1	0
1	9	12	2	2	1	0	0	0	1	0	0	0	1		1	pit latrine	1	4	1	1	0	0	0	0	0	0	13	1	0	1	0	0	0	0	1	1	0
1	9	5	2	2	1	0	0	0	1	0	0	0	0		1	pit latrine	1	4	1	1	0	0	0	0	0	0	13	1	0	1	0	0	0	0	1	1	0
1	8	6	2	2	1	0	0	0	1	0	0	0	1		1	pit latrine	1	4	1	1	0	0	0	0	0	0	13	1	0	1	0	0	0	0	1	1	0
1	9	9	2	3	1	0	0	0	1	0	0	0	1		1	pit latrine	1	4	1	1	0	0	0	0	0	0	13	1	0	1	0	0	0	0	1	1	0
1	10	4	2	2	1	0	0	0	1	0	0	0	1		1	pit latrine	1	4	1	1	0	0	0	0	0	0	13	1	0	1	0	0	0	0	1	1	0
1	13	9	2	2	1	0	0	0	1	0	0	0	1		1	pit latrine	1	4	1	1	1	0	0	0	0	0	13	1	0	1	0	0	0	0	1	1	0
1	10	7	2	2	1	0	0	0	1	0	0	0	1		1	pit latrine	1	4	1	1	0	0	0	0	0	0	13	1	0	1	0	0	0	0	1	1	0
1	11	6	2	2	1	0	0	0	1	0	0	0	1		1	pit latrine	1	4	1	1	1	0	0	0	0	0	13	1	0	1	0	0	0	0	1	1	0
1	13	9	2	2	1	0	0	0	1	0	0	0	1		1	pit latrine	1	4	1	1	1	1	5	0	0	0	13	1	0	1	0	0	0	0	1	1	0
1	12	6	2	2	1	0	0	0	1	0	0	0	1		1	pit latrine	1	4	1	1	1	1	0	0	1	0	13	1	0	1	0	0	0	0	1	1	0
1	12	8	2	2	1	0	0	0	1	0	0	0	1		1	pit latrine	1	4	1	1	1	1	42	0	0	0	13	1	0	1	0	0	0	0	1	1	0
1	12	12	2	2	1	0	0	0	1	0	0	0	1		1	pit latrine	1	4	1	1	1	1	13	0	0	0	13	1	0	1	0	0	0	0	1	1	0
1	13	14	2	2	1	0	0	0	1	0	0	0	1		1	pit latrine	1	4	1	1	1	1	0	0	5	8	13	1	0	1	0	0	0	0	1	1	0
1	13	9	2	2	1	0	0	0	1	0	0	0	1		1	pit latrine	1	4	1	1	1	1	0	0	3	1	13	1	0	1	0	0	0	0	1	1	0
0	12	7	2	2	1	0	0	0	1	0	0	0	1		1	pit latrine	1	0	1	1	0	0	0	0	0	0	14	1	0	0	1	0	0	0	0	1	0
0	10	4	2	2	1	0	0	0	1	0	0	0	1		1	pit latrine	1	1	1	1	0	0	0	0	0	0	12	1	1	0	0	0	0	1	0	1	0
1	9	10	2	2	1	0	0	0	1	0	0	0	1		1	pit latrine	1	0	1	1	0	0	0	0	0	0	12	1	1	0	0	0	0	1	0	1	0
1	8	10	2	1	1	0	0	0	1	0	0	0	1		1	pit latrine	1	0	1	1	0	0	0	0	0	0	12	1	1	0	0	0	0	1	0	1	0
1	7	6	2	2	1	0	0	0	1	0	0	0	1		1	pit latrine	1	0	1	1	0	0	0	0	0	0	12	1	1	0	0	0	0	1	0	1	0
1	7	7	1	2	1	0	0	0	1	0	0	0	1		1	pit latrine	1	2	1	1	0	0	0	0	0	0	12	1	1	0	0	0	0	1	0	1	0
1	7	8	2	2	1	0	0	0	1	0	0	0	1		1	pit latrine	1	3	1	1	0	0	0	0	0	0	12	1	1	0	0	0	0	1	1	1	0
1	7	5	2	2	1	0	0	0	0	0	1	0	1		1	pit latrine	1	0	1	1	0	0	0	0	0	0	12	1	1	0	0	0	0	1	0	1	0
0	7	6	2	2	1	0	0	0	1	0	0	0	1		1	pit latrine	1	0	1	1	0	0	0	0	0	0	12	1	1	0	0	0	0	1	0	1	0
0	7	6	2	2	1	0	0	0	1	0	0	0	1		1	pit latrine	1	3	1	1	0	0	0	0	0	0	12	1	1	0	0	0	0	1	1	1	0
0	7	5	2	2	1	0	0	0	1	0	0	0	1		1	Flush toilet	1	0	1	1	1	0	0	0	0	0	12	1	1	0	0	0	0	1	0	2	1
0	8	4	2	3	1	0	0	0	1	0	0	0	1		1	pit latrine	1	1	1	1	0	0	0	0	0	0	12	1	1	0	0	0	0	1	0	1	0
0	8	5	2	2	1	0	0	0	1	0	0	0	1		1	pit latrine	1	2	1	1	1	0	0	0	0	0	12	1	1	0	0	0	0	1	0	1	0
1	9	8	2	2	1	0	0	0	1	0	0	0	1		1	pit latrine	1	0	1	1	0	1	3	0	0	0	12	1	1	0	0	0	0	1	0	1	0
1	9	3	2	2	1	0	0	0	0	0	0	0	1		1	pit latrine	1	0	1	1	0	0	0	0	0	0	12	1	1	0	0	0	0	1	0	1	0
0	10	12	2	2	1	0	0	0	1	0	0	0	1		1	pit latrine	1	2	1	1	0	0	0	0	0	0	12	1	1	0	0	0	0	1	0	1	0
0	9	4	2	2	1	0	0	0	1	0	0	0	1		1	pit latrine	1	0	1	1	0	0	0	0	0	0	12	1	1	0	0	0	0	1	0	1	0
0	9	11	2	2	1	0	0	0	1	0	0	0	1		1	pit latrine	1	2	1	1	0	0	0	0	0	0	12	1	1	0	0	0	0	1	0	1	0
0	11	6	2	2	1	0	0	0	1	0	0	0	1		1	pit latrine	1	2	1	1	0	0	0	0	0	0	12	1	1	0	0	0	0	1	0	1	0
1	11	10	2	2	1	0	0	0	1	0	0	0	1		1	pit latrine	1	2	1	1	0	0	0	0	0	0	12	1	1	0	0	0	0	1	0	1	0
1	9	8	2	2	1	0	0	0	1	0	0	0	1		1	pit latrine	1	1	1	1	0	0	0	0	0	0	12	1	1	0	0	0	0	1	0	1	0
1	10	4	2	2	1	0	0	0	1	0	0	0	1		1	pit latrine	1	1	1	1	0	0	0	0	0	0	12	1	1	0	0	0	0	1	0	1	0
0	12	8	2	2	1	0	0	0	1	0	0	0	1		1	pit latrine	1	1	1	1	0	0	0	0	0	0	12	1	1	0	0	0	0	1	0	1	0
0	12	6	2	2	1	0	0	0	1	0	0	0	1		1	pit latrine	1	1	1	1	0	1	2	0	0	0	12	1	1	0	0	0	0	1	0	1	0
0	13	10	2	2	1	0	0	0	1	0	0	0	1		1	pit latrine	1	0	1	1	0	0	0	0	0	0	12	1	1	0	0	0	0	1	0	1	0
0	9	8	2	2	1	0	0	0	1	0	0	0	1		1	pit latrine	1	1	1	1	1	0	0	0	0	0	12	1	1	0	0	0	0	1	0	1	0
0	11	11	2	2	1	0	0	0	1	0	0	0	1		1	pit latrine	1	3	1	1	1	1	1	0	0	0	12	1	1	0	0	0	0	1	1	1	0
1	11	11	2	2	1	0	0	0	1	0	0	0	1		1	pit latrine	1	3	1	1	0	1	3	0	0	0	12	1	1	0	0	0	0	1	1	1	0
1	10	6	2	2	1	0	0	0	1	0	0	0	1		1	pit latrine	1	2	1	1	0	1	4	0	0	0	12	1	1	0	0	0	0	1	0	1	0
1	11	11	2	2	1	0	0	0	1	0	0	0	1		1	pit latrine	1	1	1	1	0	0	0	0	0	0	12	1	1	0	0	0	0	1	0	1	0
1	11	10	2	2	1	0	0	0	1	0	0	0	1		1	pit latrine	1	2	1	1	0	1	1	0	0	0	12	1	1	0	0	0	0	1	0	1	0
1	12	8	2	2	1	0	0	0	1	0	0	0	1		1	pit latrine	1	0	1	1	1	0	0	0	0	0	12	1	1	0	0	0	0	1	0	1	0
1	11	4	2	2	1	0	0	0	1	0	0	0	1		1	pit latrine	1	2	1	1	0	1	5	0	0	0	12	1	1	0	0	0	0	1	0	1	0
1	11	4	2	2	1	0	0	0	1	0	0	0	1		1	pit latrine	1	2	1	1	1	0	0	0	0	0	12	1	1	0	0	0	0	1	0	1	0
1	13	8	2	2	1	0	0	0	1	0	0	0	1		1	pit latrine	1	0	1	1	1	0	0	0	0	0	12	1	1	0	0	0	0	1	0	1	0
1	13	7	2	2	1	0	0	0	1	0	0	0	1		1	pit latrine	1	2	1	1	0	1	7	0	0	0	12	1	1	0	0	0	0	1	0	1	0
0	12	7	2	2	1	0	0	0	1	0	0	0	1		1	pit latrine	1	0	1	1	0	1	10	0	0	0	12	1	1	0	0	0	0	1	0	1	0
0	13	7	2	2	1	0	0	0	1	0	0	0	1		1	pit latrine	1	0	1	1	1	1	3	0	0	0	12	1	1	0	0	0	0	1	0	1	0
0	14	8	2	2	1	0	0	0	1	0	0	0	1		1	pit latrine	1	0	1	1	1	0	0	0	0	0	12	1	1	0	0	0	0	1	0	1	0
0	13	8	2	2	1	0	0	0	1	0	0	0	1		1	pit latrine	1	2	1	1	1	0	0	0	0	0	12	1	1	0	0	0	0	1	0	1	0
0	12	10	2	2	1	0	0	0	1	0	0	0	1		1	pit latrine	1	0	1	1	1	1	2	0	0	0	12	1	1	0	0	0	0	1	0	1	0
0	13	5	2	2	1	0	0	0	1	0	0	0	1		1	pit latrine	1	1	1	1	1	0	0	0	0	0	12	1	1	0	0	0	0	1	0	1	0
0	13	4	2	2	1	0	0	0	1	0	0	0	1		1	pit latrine	1	2	1	1	1	1	1	0	0	0	12	1	1	0	0	0	0	1	0	1	0
0	13	9	2	2	1	0	0	0	1	0	0	0	1		1	pit latrine	1	0	1	1	1	0	0	0	0	0	12	1	1	0	0	0	0	1	0	1	0
0	15	6	2	2	1	0	0	0	1	0	0	0	1		1	pit latrine	1	1	1	1	1	0	0	0	0	0	12	1	1	0	0	0	0	1	0	1	0
0	16	8	2	2	1	0	0	0	1	0	0	0	1		1	pit latrine	1	0	1	1	1	0	0	0	0	0	12	1	1	0	0	0	0	1	0	1	0
1	13	4	2	2	1	0	0	0	1	0	0	0	1		1	pit latrine	1	1	1	1	1	1	3	0	0	0	12	1	1	0	0	0	0	1	0	1	0
1	11	4	2	2	1	0	0	0	1	0	0	0	1		1	pit latrine	1	1	1	1	1	0	0	0	0	0	12	1	1	0	0	0	0	1	0	1	0
1	13	12	2	2	1	0	0	0	1	0	0	0	1		1	pit latrine	1	1	1	1	1	0	0	0	0	0	12	1	1	0	0	0	0	1	0	1	0
1	13	6	2	2	1	0	0	0	1	0	0	0	1		1	pit latrine	1	2	1	1	1	1	2	0	0	0	12	1	1	0	0	0	0	1	0	1	0
1	14	6	2	2	1	0	0	0	1	0	0	0	1		1	pit latrine	1	0	1	1	1	0	0	0	0	0	12	1	1	0	0	0	0	1	0	1	0
0	17	7	2	2	1	0	0	0	1	0	0	0	1		1	pit latrine	1	0	1	1	1	0	0	0	0	0	12	1	1	0	0	0	0	1	0	1	0
0	13	6	2	2	1	0	0	0	1	0	0	0	1		1	pit latrine	1	2	1	1	1	0	0	0	0	0	12	1	1	0	0	0	0	1	0	1	0
0	15	10	2	2	1	0	0	0	1	0	0	0	1		1	pit latrine	1	0	1	1	1	0	0	0	0	0	12	1	1	0	0	0	0	1	0	1	0
0	14	8	2	2	1	0	0	0	1	0	0	0	1		1	pit latrine	1	0	1	1	1	0	0	0	0	0	12	1	1	0	0	0	0	1	0	1	0
0	12	6	2	2	1	0	0	0	1	0	0	0	1		1	pit latrine	1	0	1	1	1	1	3	0	0	0	12	1	1	0	0	0	0	1	0	1	0
1	15	7	2	2	1	0	0	0	1	0	0	0	1		1	pit latrine	1	0	1	1	1	0	0	0	0	0	12	1	1	0	0	0	0	1	0	1	0
1	14	5	2	2	1	0	0	0	1	0	0	0	1		1	pit latrine	1	1	1	1	1	1	1	0	0	0	12	1	1	0	0	0	0	1	0	1	0
1	13	11	2	2	1	0	0	0	1	0	0	0	1		1	pit latrine	1	1	1	1	1	1	1	0	0	0	12	1	1	0	0	0	0	1	0	1	0
1	14	7	2	2	1	0	0	0	1	0	0	0	1		1	pit latrine	1	1	1	1	1	0	0	0	0	0	12	1	1	0	0	0	0	1	0	1	0
1	13	6	2	2	1	0	0	0	1	0	0	0	1		1	pit latrine	1	0	1	1	1	0	0	0	0	0	12	1	1	0	0	0	0	1	0	1	0
0	6	5	3	3	0	0	0	1	0	0	0	1	1		1	Flush toilet	1	0	1	1	0	0	0	0	0	0	1	1	0	0	0	0	0	0	0	2	1
1	7	5	2	2	1	0	0	0	1	0	0	0	1		1	pit latrine	1	0	1	1	0	0	0	0	0	0	1	1	0	0	0	0	0	0	0	1	0
0	7	6	3	2	1	0	0	0	0	0	0	1	1		1	pit latrine	1	0	1	1	0	0	0	0	0	0	1	1	0	0	0	0	0	0	0	1	0
1	8	6	2	2	1	0	0	0	1	0	0	0	1		1	pit latrine	1	0	1	1	0	0	0	0	0	0	1	1	0	0	0	0	0	0	0	1	0
1	10	4	2	2	1	0	0	0	1	0	0	0	1		1	pit latrine	1	0	1	1	1	0	0	0	0	0	1	1	0	0	0	0	0	0	0	1	0
1	10	6	2	2	1	0	0	0	1	0	0	0	1		1	pit latrine	1	0	1	1	1	0	0	0	0	0	1	1	0	0	0	0	0	0	0	1	0
0	8	7	2	3	1	0	0	0	0	0	0	1	1		1	pit latrine	1	0	1	1	1	0	0	0	0	0	1	1	0	0	0	0	0	0	0	1	0
1	6	6	2	2	1	0	0	0	1	0	0	0	1		1	pit latrine	1	0	1	1	0	0	0	0	0	0	1	1	0	0	0	0	0	0	0	1	0
0	12	13	2	2	1	0	0	0	1	0	0	0	1		1	pit latrine	1	0	1	1	1	0	0	0	0	0	1	1	0	0	0	0	0	0	0	1	0
0	12	7	2	2	1	0	0	0	1	0	0	0	1		1	pit latrine	1	0	1	1	1	0	0	0	0	0	1	1	0	0	0	0	0	0	0	1	0
0	7	8	2	2	1	0	0	0	1	0	0	0	1		1	pit latrine	1	0	1	1	0	0	0	0	0	0	1	1	0	0	0	0	0	0	0	1	0
0	10	6	2	2	1	0	0	0	1	0	0	0	1		1	pit latrine	1	0	1	1	0	0	0	0	0	0	1	1	0	0	0	0	0	0	0	1	0
0	11	5	2	2	1	0	0	0	1	0	0	0	1		1	pit latrine	1	0	1	1	0	0	0	0	0	0	1	1	0	0	0	0	0	0	0	1	0
1	8	3	2	2	1	0	0	0	1	0	0	0	1		1	pit latrine	1	0	1	1	0	0	0	0	0	0	1	1	0	0	0	0	0	0	0	1	0
1	9	7	2	2	1	0	0	0	1	0	0	0	1		1	pit latrine	1	0	1	1	0	0	0	0	0	0	1	1	0	0	0	0	0	0	0	1	0
1	10	10	2	2	1	0	0	0	1	0	0	0	1		1	pit latrine	1	0	1	1	0	0	0	0	0	0	1	1	0	0	0	0	0	0	0	1	0
1	9	6	2	2	1	0	0	0	1	0	0	0	1		1	pit latrine	1	0	1	1	0	0	0	0	0	0	1	1	0	0	0	0	0	0	0	1	0
1	8	10	2	2	1	0	0	0	1	0	0	0	1		1	pit latrine	1	0	1	1	0	0	0	0	0	0	1	1	0	0	0	0	0	0	0	1	0
1	10	8	2	2	1	0	0	0	1	0	0	0	1		1	pit latrine	1	0	1	1	1	0	0	0	0	0	1	1	0	0	0	0	0	0	0	1	0
1	12	8	2	2	1	0	0	0	1	0	0	0	1		1	pit latrine	1	0	1	1	0	0	0	0	0	0	1	1	0	0	0	0	0	0	0	1	0
0	12	11	2	2	1	0	0	0	1	0	0	0	1		1	pit latrine	1	0	1	1	0	0	0	0	0	0	1	1	0	0	0	0	0	0	0	1	0
0	8	8	2	2	1	0	0	0	1	0	0	0	1		1	pit latrine	1	0	1	1	0	0	0	0	0	0	1	1	0	0	0	0	0	0	0	1	0
0	14	16	2	2	1	0	0	0	1	0	0	0	1		1	pit latrine	1	0	1	1	0	0	0	0	0	0	1	1	0	0	0	0	0	0	0	1	0
0	10	6	2	2	1	0	0	0	1	0	0	0	1		1	pit latrine	1	0	1	1	0	0	0	0	0	0	1	1	0	0	0	0	0	0	0	1	0
0	12	18	2	2	1	0	0	0	1	0	0	0	1		1	pit latrine	1	0	1	1	1	0	0	0	0	0	1	1	0	0	0	0	0	0	0	1	0
1	14	5	2	2	1	0	0	0	1	0	0	0	1		1	pit latrine	1	0	1	1	1	0	0	0	0	0	1	1	0	0	0	0	0	0	0	1	0
1	11	7	2	2	1	0	0	0	1	0	0	0	1		1	pit latrine	1	0	1	1	0	0	0	0	0	0	1	1	0	0	0	0	0	0	0	1	0
1	12	5	2	1	1	0	0	0	1	0	0	0	1		1	pit latrine	1	0	1	1	0	0	0	0	0	0	1	1	0	0	0	0	0	0	0	1	0
1	11	9	2	2	1	0	0	0	1	0	0	0	1		1	pit latrine	1	0	1	1	0	0	0	0	0	0	1	1	0	0	0	0	0	0	0	1	0
0	11	8	2	2	1	0	0	0	1	0	0	0	1		1	pit latrine	1	0	1	1	0	0	0	0	0	0	1	1	0	0	0	0	0	0	0	1	0
1	12	10	2	2	1	0	0	0	1	0	0	0	1		1	pit latrine	1	0	1	1	1	0	0	0	0	0	1	1	0	0	0	0	0	0	0	1	0
1	14	10	2	2	1	0	0	0	1	0	0	0	1		1	pit latrine	1	0	1	1	1	0	0	0	0	0	1	1	0	0	0	0	0	0	0	1	0
1	13	7	2	2	1	0	0	0	1	0	0	0	1		1	pit latrine	1	0	1	1	0	0	0	0	0	0	1	1	0	0	0	0	0	0	0	1	0
1	12	14	2	2	1	0	0	0	1	0	0	0	1		1	pit latrine	1	0	1	1	0	0	0	0	0	0	1	1	0	0	0	0	0	0	0	1	0
1	14	9	2	3	1	0	0	0	0	0	0	1	1		1	pit latrine	1	0	1	1	0	0	0	0	0	0	1	1	0	0	0	0	0	0	0	1	0
1	11	11	2	2	1	0	0	0	1	0	0	0	1		1	pit latrine	1	0	1	1	1	0	0	0	0	0	1	1	0	0	0	0	0	0	0	1	0
0	12	6	2	2	1	0	0	0	1	0	0	0	1		1	pit latrine	1	0	1	1	0	0	0	0	0	0	1	1	0	0	0	0	0	0	0	1	0
0	14	7	2	2	1	0	0	0	1	0	0	0	1		1	pit latrine	1	0	1	1	0	0	0	0	0	0	1	1	0	0	0	0	0	0	0	1	0
0	14	20	2	2	1	0	0	0	1	0	0	0	1		1	pit latrine	1	0	1	1	0	0	0	0	0	0	1	1	0	0	0	0	0	0	0	1	0
0	13	6	2	2	1	0	0	0	1	0	0	0	1		1	pit latrine	1	0	1	1	0	0	0	0	0	0	1	1	0	0	0	0	0	0	0	1	0
0	13	12	2	2	1	0	0	0	1	0	0	0	1		1	pit latrine	1	0	1	1	0	0	0	0	0	0	1	1	0	0	0	0	0	0	0	1	0
0	13	8	2	2	1	0	0	0	1	0	0	0	1		1	pit latrine	1	0	1	1	0	0	0	0	0	0	1	1	0	0	0	0	0	0	0	1	0
0	14	7	2	2	1	0	0	0	1	0	0	0	1		1	pit latrine	1	0	1	1	0	0	0	0	0	0	1	1	0	0	0	0	0	0	0	1	0
0	12	10	2	2	1	0	0	0	1	0	0	0	1		1	pit latrine	1	0	1	1	0	0	0	0	0	0	1	1	0	0	0	0	0	0	0	1	0
0	15	8	2	2	1	0	0	0	1	0	0	0	1		1	pit latrine	1	0	1	1	0	0	0	0	0	0	1	1	0	0	0	0	0	0	0	1	0
0	15	6	2	2	1	0	0	0	1	0	0	0	1		1	pit latrine	1	0	1	1	0	0	0	0	0	0	1	1	0	0	0	0	0	0	0	1	0
1	15	7	2	2	1	0	0	0	1	0	0	0	1		1	pit latrine	1	0	1	1	0	0	0	0	0	0	1	1	0	0	0	0	0	0	0	1	0
1	14	9	2	2	1	0	0	0	1	0	0	0	1		1	pit latrine	1	0	1	1	0	0	0	0	0	0	1	1	0	0	0	0	0	0	0	1	0
1	13	7	2	3	1	0	0	0	0	0	0	1	1		1	pit latrine	1	0	1	1	1	0	0	0	0	0	1	1	0	0	0	0	0	0	0	1	0
1	13	7	2	2	1	0	0	0	1	0	0	0	1		1	pit latrine	1	0	1	1	1	0	0	0	0	0	1	1	0	0	0	0	0	0	0	1	0
1	13	8	2	2	1	0	0	0	1	0	0	0	1		1	pit latrine	1	0	1	1	0	0	0	0	0	0	1	1	0	0	0	0	0	0	0	1	0
1	15	8	2	2	1	0	0	0	1	0	0	0	1		1	pit latrine	1	0	1	1	1	0	0	0	0	0	1	1	0	0	0	0	0	0	0	1	0
1	14	9	2	2	1	0	0	0	1	0	0	0	1		1	pit latrine	1	0	1	1	1	0	0	0	0	0	1	1	0	0	0	0	0	0	0	1	0
1	15	10	2	2	1	0	0	0	1	0	0	0	1		1	pit latrine	1	0	1	1	1	0	0	0	0	0	1	1	0	0	0	0	0	0	0	1	0
1	15	10	2	2	1	0	0	0	1	0	0	0	1		1	pit latrine	1	0	1	1	1	0	0	0	0	0	1	1	0	0	0	0	0	0	0	1	0
1	15	9	2	1	1	0	0	0	1	0	0	0	1		1	pit latrine	1	0	1	1	1	0	0	0	0	0	1	1	0	0	0	0	0	0	0	1	0
0	14	24	2	2	1	0	0	0	1	0	0	0	1		1	pit latrine	1	0	1	1	1	0	0	0	0	0	1	1	0	0	0	0	0	0	0	1	0
0	14	13	2	2	1	0	0	0	1	0	0	0	1		1	pit latrine	1	0	1	1	1	0	0	0	0	0	1	1	0	0	0	0	0	0	0	1	0
0	16	8	2	2	1	0	0	0	0	0	0	0	1		1	pit latrine	1	0	1	1	1	0	0	0	0	0	1	1	0	0	0	0	0	0	0	1	0
0	14	10	2	2	1	0	0	0	1	0	0	0	1		1	pit latrine	1	0	1	1	1	0	0	0	0	0	1	1	0	0	0	0	0	0	0	1	0
0	7	6	2	3	1	0	0	0	0	0	0	1	1		1	Flush toilet	1	0	1	1	0	0	0	0	0	0	1	1	0	0	0	0	0	0	0	2	1
0	7	6	2	2	1	0	0	0	1	0	0	0	1		1	pit latrine	1	0	1	1	0	0	0	0	0	0	1	1	0	0	0	0	0	0	0	1	0
0	7	8	2	2	1	0	0	0	1	0	0	0	1		1	pit latrine	1	1	1	1	0	0	0	0	0	0	1	1	0	0	0	0	0	0	0	1	0
0	7	8	2	2	1	0	0	0	1	0	0	0	1		1	pit latrine	1	0	1	1	0	0	0	0	0	0	1	1	0	0	0	0	0	0	0	1	0
0	7	10	2	2	1	0	0	0	1	0	0	0	1		1	pit latrine	1	0	1	1	0	0	0	0	0	0	1	1	0	0	0	0	0	0	0	1	0
1	7	9	2	0	1	0	0	0	1	0	0	0	1		1	pit latrine	1	0	1	1	0	0	0	0	0	0	1	1	0	0	0	0	0	0	0	1	0
1	7	6	2	2	1	0	0	0	1	0	0	0	1		1	pit latrine	1	0	1	1	0	0	0	0	0	0	1	1	0	0	0	0	0	0	0	1	0
1	7	8	2	1	1	0	0	0	1	0	0	0	1		1	pit latrine	1	0	1	1	0	0	0	0	0	0	1	1	0	0	0	0	0	0	0	1	0
1	8	14	2	2	1	0	0	0	1	0	0	0	1		1	pit latrine	1	0	1	1	0	0	0	0	0	0	1	1	0	0	0	0	0	0	0	1	0
0	8	5	1	2	1	0	0	0	1	0	0	0	1		1	pit latrine	1	0	0	1	0	0	0	0	0	0	1	1	0	0	0	0	0	0	0	1	0
0	8	7	1	1	1	0	0	0	1	0	0	0	1		1	pit latrine	0	0	0	1	0	0	0	0	0	0	1	1	0	0	0	0	0	0	0	1	0
0	10	9	1	1	1	0	0	0	1	0	0	0	1		1	pit latrine	1	0	0	1	0	0	0	0	0	0	1	1	0	0	0	0	0	0	0	1	0
1	11	5	2	2	1	0	0	0	1	0	0	0	1		1	pit latrine	0	0	0	1	0	0	0	0	0	0	1	1	0	0	0	0	0	0	0	1	0
1	8	5	2	2	1	0	0	0	1	0	0	0	1	no regular use of toilet school/home	0		0	0	0	1	0	0	0	0	0	0	1	1	0	0	0	0	0	0	0	unknown
1	9	3	2	2	1	0	0	0	1	0	0	0	1		1	pit latrine	1	0	0	1	0	0	0	0	0	0	1	1	0	0	0	0	0	0	0	1	0
1	9	7	2	2	1	0	0	0	1	0	0	0	1		1	pit latrine	0	0	0	1	0	1	3	0	0	0	1	1	0	0	0	0	0	0	0	1	0
1	11	8	0	0	1	0	0	0	1	0	0	0	0	no regular use of toilet school/home	0		0	0	0	1	0	0	0	0	0	0	1	1	0	0	0	0	0	0	0	unknown
1	10	9	2	2	1	0	0	0	1	0	0	0	1		1	pit latrine	1	0	0	1	0	0	0	0	0	0	1	1	0	0	0	0	0	0	0	1	0
1	10	9	2	2	1	0	0	0	1	0	0	0	1		1	pit latrine	1	0	0	1	0	0	0	0	0	0	1	1	0	0	0	0	0	0	0	1	0
1	11	8	2	2	1	0	0	0	1	0	0	0	1		1	pit latrine	1	0	0	1	0	0	0	0	0	0	1	1	0	0	0	0	0	0	0	1	0
1	10	6	2	2	1	0	0	0	1	0	0	0	1		1	pit latrine	1	0	0	1	0	0	0	0	0	0	1	1	0	0	0	0	0	0	0	1	0
1	9	6	2	2	1	0	0	0	1	0	0	0	1		1	pit latrine	1	0	0	1	0	0	0	0	0	0	1	1	0	0	0	0	0	0	0	1	0
1	10	7	2	2	1	0	0	0	1	0	0	0	1		1	pit latrine	1	0	0	1	0	0	0	0	0	0	1	1	0	0	0	0	0	0	0	1	0
1	8	5	2	2	1	0	0	0	1	0	0	0	1		1	pit latrine	1	0	0	1	0	0	0	0	0	0	1	1	0	0	0	0	0	0	0	1	0
0	9	5	2	2	1	0	0	0	1	0	0	0	1		1	pit latrine	1	0	0	1	0	0	0	0	0	0	1	1	0	0	0	0	0	0	0	1	0
0	8	8	2	2	1	0	0	0	1	0	0	0	1		1	pit latrine	1	0	0	1	0	0	0	0	0	0	1	1	0	0	0	0	0	0	0	1	0
0	13	4	0	0	1	0	0	0	1	0	0	0	0	no regular use of toilet school/home	0		0	0	0	1	0	0	0	0	0	0	1	1	0	0	0	0	0	0	0	unknown
0	11	7	2	2	1	0	0	0	1	0	0	0	1		1	pit latrine	1	0	0	1	0	0	0	0	0	0	1	1	0	0	0	0	0	0	0	1	0
0	13	8	2	2	1	0	0	0	1	0	0	0	1		1	pit latrine	1	0	0	1	0	1	16	0	0	0	1	1	0	0	0	0	0	0	0	1	0
1	11	5	2	2	1	0	0	0	1	0	0	0	1		1	pit latrine	1	0	0	1	0	0	0	0	0	0	1	1	0	0	0	0	0	0	0	1	0
1	10	5	2	2	1	0	0	0	1	0	0	0	1		1	pit latrine	1	0	0	1	0	0	0	0	0	0	1	1	0	0	0	0	0	0	0	1	0
1	10	7	2	2	1	0	0	0	1	0	0	0	1		1	pit latrine	1	2	0	1	0	0	0	0	0	0	1	1	0	0	0	0	0	0	0	1	0
1	10	11	2	2	1	0	0	0	1	0	0	0	1		1	pit latrine	1	1	0	1	0	1	19	0	0	0	1	1	0	0	0	0	0	0	0	1	0
1	11	5	0	0	1	0	0	0	1	0	0	0	1		1	pit latrine	1	0	0	1	0	0	0	0	0	0	1	1	0	0	0	0	0	0	0	1	0
0	10	6	0	0	1	0	0	0	1	0	0	0	1		1	pit latrine	1	1	0	1	0	1	2	0	0	0	1	1	0	0	0	0	0	0	0	1	0
0	12	10	2	2	1	0	0	0	1	0	0	0	1		1	pit latrine	1	0	0	1	0	0	0	0	0	0	1	1	0	0	0	0	0	0	0	1	0
0	12	7	2	2	1	0	0	0	1	0	0	0	1		1	pit latrine	1	0	0	1	0	0	0	0	0	0	1	1	0	0	0	0	0	0	0	1	0
0	11	7	0	2	1	0	0	0	1	0	0	0	1		1	pit latrine	1	0	1	1	1	0	0	0	0	0	1	1	0	0	0	0	0	0	0	1	0
0	12	8	2	2	1	0	0	0	1	0	0	0	1		1	pit latrine	1	1	0	1	0	0	0	0	0	0	1	1	0	0	0	0	0	0	0	1	0
1	11	7	2	2	1	0	0	0	1	0	0	0	1		1	pit latrine	1	0	0	1	1	0	0	0	0	0	1	1	0	0	0	0	0	0	0	1	0
1	12	10	2	2	1	0	0	0	0	0	0	0	1		1	pit latrine	1	0	0	1	1	1	5	0	0	0	1	1	0	0	0	0	0	0	0	1	0
1	12	9	2	3	1	0	0	0	0	0	0	1	1		1	pit latrine	1	0	1	1	1	1	2	0	0	0	1	1	0	0	0	0	0	0	0	1	0
1	12	10	2	2	1	0	0	0	1	0	0	0	1		1	pit latrine	1	0	0	1	1	0	0	0	0	0	1	1	0	0	0	0	0	0	0	1	0
1	12	10	2	1	1	0	0	0	1	0	0	0	1		1	pit latrine	1	0	0	1	1	1	4	0	0	0	1	1	0	0	0	0	0	0	0	1	0
0	12	9	2	2	1	0	0	0	1	0	0	0	1		1	pit latrine	1	4	0	1	1	0	0	0	0	0	1	1	0	0	0	0	0	0	1	1	0
0	12	7	2	2	1	0	0	0	1	0	0	0	1		1	pit latrine	1	2	0	1	1	0	0	0	0	0	1	1	0	0	0	0	0	0	0	1	0
0	12	9	2	3	1	0	0	0	0	0	0	1	1		1	pit latrine	1	4	0	1	1	0	0	0	0	0	1	1	0	0	0	0	0	0	1	1	0
0	13	7	2	2	1	0	0	0	1	0	0	0	1		1	pit latrine	1	2	0	1	1	0	0	0	0	0	1	1	0	0	0	0	0	0	0	1	0
0	12	4	2	2	1	0	0	0	1	0	0	0	1		1	pit latrine	1	0	0	1	1	0	0	0	0	0	1	1	0	0	0	0	0	0	0	1	0
0	6	3	0	0	1	0	0	0	1	0	0	0	1		1	pit latrine	1	0	0	1	1	1	1	0	0	0	1	1	0	0	0	0	0	0	0	1	0
0	5	3	2	2	1	0	0	0	1	0	0	0	1		1	pit latrine	1	0	0	1	1	1	7	0	0	0	1	1	0	0	0	0	0	0	0	1	0
0	7	8	2	2	1	0	0	0	1	0	0	0	1		1	pit latrine	1	0	0	1	1	0	0	0	0	0	1	1	0	0	0	0	0	0	0	1	0
0	5	3	2	2	1	0	0	0	1	0	0	0	1		1	pit latrine	1	0	0	1	1	0	0	0	0	0	1	1	0	0	0	0	0	0	0	1	0
0	5	6	3	3	0	0	1	0	0	0	0	1	1		1	pit latrine	1	0	0	1	1	0	0	0	0	0	1	1	0	0	0	0	0	0	0	1	0
1	5	4	2	2	1	0	0	0	1	0	0	0	1		1	pit latrine	1	0	0	1	1	0	0	0	0	0	1	1	0	0	0	0	0	0	0	1	0
1	5	3	2	2	1	0	0	0	1	0	0	0	1		1	pit latrine	1	0	0	1	1	0	0	0	0	0	1	1	0	0	0	0	0	0	0	1	0
1	5	3	2	2	1	0	0	0	1	0	0	0	1		1	pit latrine	1	0	0	1	1	0	0	0	0	0	1	1	0	0	0	0	0	0	0	1	0
1	5	5	2	2	1	0	0	0	1	0	0	0	1		1	pit latrine	1	0	0	1	1	0	0	0	0	0	1	1	0	0	0	0	0	0	0	1	0
1	6	8	2	2	1	0	0	0	1	0	0	0	1		1	pit latrine	1	0	0	1	0	0	0	0	0	0	1	1	0	0	0	0	0	0	0	1	0
1	6	9	2	2	1	0	0	0	1	0	0	0	1		1	pit latrine	1	3	0	1	1	0	0	0	0	0	1	1	0	0	0	0	0	0	1	1	0
0	9	8	2	2	1	0	0	0	1	0	0	0	1		1	pit latrine	1	4	0	1	0	0	0	0	0	0	1	1	0	0	0	0	0	0	1	1	0
1	8	6	2	2	1	0	0	0	1	0	0	0	1		1	pit latrine	1	2	0	1	0	0	0	0	0	0	1	1	0	0	0	0	0	0	0	1	0
0	6	8	2	2	1	0	0	0	1	0	0	0	1		1	pit latrine	1	4	0	1	0	0	0	0	0	0	1	1	0	0	0	0	0	0	1	1	0
1	6	7	0	0	1	0	0	0	1	0	0	0	0	no regular use of toilet school/home	0		0	3	0	1	0	0	0	0	0	0	123	1	1	1	0	0	1	0	1	unknown
0	8	7	2	2	1	0	0	0	1	0	0	0	1		1	pit latrine	1	3	0	1	0	0	0	0	0	0	123	1	1	1	0	0	1	0	1	1	0
1	7	3	2	2	1	0	0	0	1	0	0	0	1		1	pit latrine	1	4	0	1	0	0	0	0	0	0	123	1	1	1	0	0	1	0	1	1	0
0	8	3	0	2	1	0	0	0	1	0	0	0	0	no regular use of toilet school/home	0		0	4	0	1	0	1	9	0	0	0	1	1	0	0	0	0	0	0	1	unknown
1	8	5	1	2	1	0	0	0	1	0	0	0	1		1	pit latrine	1	4	0	1	0	1	52	0	0	0	1	1	0	0	0	0	0	0	1	1	0
1	7	9	2	2	1	0	0	0	1	0	0	0	1		1	pit latrine	1	0	0	1	0	0	0	0	0	0	123	1	1	1	0	0	1	0	0	1	0
0	9	4	2	2	1	0	0	0	1	0	0	0	1		1	pit latrine	0	4	0	1	0	1	12	0	0	0	123	1	1	1	0	0	1	0	1	1	0
1	8	5	0	2	1	0	0	0	1	0	0	0	1		1	pit latrine	1	0	0	1	1	0	0	0	0	0	123	1	1	1	0	0	1	0	0	1	0
0	9	6	1	2	1	0	0	0	1	0	0	0	1		1	pit latrine	1	0	0	1	0	1	3	0	0	0	123	1	1	1	0	0	1	0	0	1	0
1	8	5	0	1	1	0	0	0	1	0	0	0	1		1	pit latrine	1	0	1	1	0	0	0	0	0	0	123	1	1	1	0	0	1	0	0	1	0
0	9	9	2	2	1	0	0	0	1	0	0	0	1		1	pit latrine	0	0	0	1	1	1	6	0	0	0	123	1	1	1	0	0	1	0	0	1	0
1	10	8	2	2	1	0	0	0	1	0	0	0	1		1	pit latrine	1	4	0	1	1	1	66	0	0	0	123	1	1	1	0	0	1	0	1	1	0
0	7	8	2	2	1	0	0	0	1	0	0	0	1		1	pit latrine	1	4	0	1	1	0	0	0	0	0	123	1	1	1	0	0	1	0	1	1	0
1	7	4	2	2	1	0	0	0	1	0	0	0	1		1	pit latrine	1	4	0	1	1	1	15	0	0	0	123	1	1	1	0	0	1	0	1	1	0
0	9	4	2	2	1	0	0	0	1	0	0	0	1		1	pit latrine	1	4	0	1	1	0	0	0	0	0	123	1	1	1	0	0	1	0	1	1	0
0	10	8	2	2	1	0	0	0	1	0	0	0	1		1	pit latrine	1	4	0	1	1	1	11	0	0	0	123	1	1	1	0	0	1	0	1	1	0
0	5	9	2	2	1	0	0	0	1	0	0	0	1		1	pit latrine	1	4	0	1	0	1	4	0	0	0	123	1	1	1	0	0	1	0	1	1	0
0	10	7	2	2	1	0	0	0	1	0	0	0	1		1	pit latrine	1	3	0	1	0	1	19	0	0	0	123	1	1	1	0	0	1	0	1	1	0
1	10	6	2	2	1	0	0	0	1	0	0	0	1		1	pit latrine	1	1	0	1	0	1	7	0	0	0	123	1	1	1	0	0	1	0	0	1	0
0	9	9	2	2	1	0	0	0	1	0	0	0	1		1	pit latrine	1	4	0	1	0	0	0	0	0	0	123	1	1	1	0	0	1	0	1	1	0
1	11	4	2	2	1	0	0	0	1	0	0	0	1		1	pit latrine	1	4	0	1	0	1	2	0	0	0	123	1	1	1	0	0	1	0	1	1	0
0	12	10	1	2	1	0	0	0	1	0	0	0	1		1	pit latrine	1	4	0	1	0	0	0	0	0	0	123	1	1	1	0	0	1	0	1	1	0
1	11	7	2	2	1	0	0	0	1	0	0	0	1		1	pit latrine	1	0	0	1	1	0	0	0	0	0	123	1	1	1	0	0	1	0	0	1	0
0	10	6	2	2	1	0	0	0	1	0	0	0	1		1	pit latrine	1	4	0	1	1	1	11	0	0	0	123	1	1	1	0	0	1	0	1	1	0
1	10	6	2	2	1	0	0	0	1	0	0	0	1		1	pit latrine	1	0	0	1	1	0	0	0	0	0	123	1	1	1	0	0	1	0	0	1	0
1	12	10	2	2	1	0	0	0	1	0	0	0	1		1	pit latrine	1	4	0	1	1	1	56	0	0	0	123	1	1	1	0	0	1	0	1	1	0
0	16	4	2	2	1	0	0	0	1	0	0	0	1		1	pit latrine	1	4	0	1	0	0	0	0	0	0	123	1	1	1	0	0	1	0	1	1	0
1	11	10	2	2	1	0	0	0	1	0	0	0	1		1	pit latrine	1	0	0	1	1	0	0	0	0	0	123	1	1	1	0	0	1	0	0	1	0
0	10	7	2	3	1	0	0	0	0	0	0	1	1		1	pit latrine	1	0	1	1	1	0	0	0	0	0	123	1	1	1	0	0	1	0	0	1	0
1	12	11	0	0	1	0	0	0	1	0	0	0	1		1	pit latrine	1	4	0	1	0	1	39	0	0	0	123	1	1	1	0	0	1	0	1	1	0
0	12	7	2	2	1	0	0	0	1	0	0	0	1		1	pit latrine	1	4	0	1	0	0	0	0	0	0	123	1	1	1	0	0	1	0	1	1	0
1	11	9	3	3	0	0	0	1	1	0	0	0	1		1	pit latrine	1	0	1	1	0	0	0	0	0	0	123	1	1	1	0	0	1	0	0	1	0
0	12	14	2	2	1	0	0	0	1	0	0	0	1		1	pit latrine	1	4	0	1	0	0	0	0	0	0	123	1	1	1	0	0	1	0	1	1	0
1	12	7	2	2	1	0	0	0	1	0	0	0	1		1	pit latrine	1	0	1	1	1	1	3	0	0	0	123	1	1	1	0	0	1	0	0	1	0
0	13	9	2	2	1	0	0	0	1	0	0	0	1		1	pit latrine	1	4	1	1	0	0	0	0	0	0	123	1	1	1	0	0	1	0	1	1	0
0	11	15	2	2	1	0	0	0	1	0	0	0	1		1	pit latrine	1	4	0	1	0	1	9	0	0	0	123	1	1	1	0	0	1	0	1	1	0
1	13	9	2	2	1	0	0	0	1	0	0	0	1		1	pit latrine	1	4	0	1	1	1	27	0	0	0	123	1	1	1	0	0	1	0	1	1	0
0	13	12	2	2	1	0	0	0	1	0	0	0	1		1	pit latrine	1	4	0	1	0	0	0	0	0	0	123	1	1	1	0	0	1	0	1	1	0
1	11	6	2	2	1	0	0	0	1	0	0	0	1		1	pit latrine	1	2	1	1	1	1	89	0	0	0	123	1	1	1	0	0	1	0	0	1	0
0	13	6	2	2	1	0	0	0	1	0	0	0	1		1	pit latrine	1	0	1	1	1	0	0	0	0	0	123	1	1	1	0	0	1	0	0	1	0
1	13	6	2	2	1	0	0	0	1	0	0	0	1		1	pit latrine	1	0	1	1	1	1	74	0	0	0	123	1	1	1	0	0	1	0	0	1	0
0	14	9	2	2	1	0	0	0	1	0	0	0	1		1	pit latrine	1	2	1	1	1	0	0	0	0	0	123	1	1	1	0	0	1	0	0	1	0
1	13	9	2	2	1	0	0	0	1	0	0	0	1		1	pit latrine	1	0	0	1	1	0	0	0	0	0	123	1	1	1	0	0	1	0	0	1	0
0	14	9	2	2	1	0	0	0	1	0	0	0	1		1	pit latrine	1	4	0	1	0	0	0	0	0	0	123	1	1	1	0	0	1	0	1	1	0
1	14	7	2	2	1	0	0	0	1	0	0	0	1		1	pit latrine	1	4	0	1	1	1	2	0	0	0	123	1	1	1	0	0	1	0	1	1	0
0	15	9	2	2	1	0	0	0	1	0	0	0	1		1	pit latrine	1	0	0	1	0	0	0	0	0	0	123	1	1	1	0	0	1	0	0	1	0
1	11	5	2	2	1	0	0	0	1	0	0	0	1		1	pit latrine	1	4	0	1	0	0	0	0	0	0	123	1	1	1	0	0	1	0	1	1	0
0	13	7	2	2	1	0	0	0	1	0	0	0	1		1	pit latrine	1	4	0	1	0	1	10	0	0	0	123	1	1	1	0	0	1	0	1	1	0
1	16	10	2	2	1	0	0	0	1	0	0	0	1		1	pit latrine	1	0	0	1	0	1	5	0	0	0	123	1	1	1	0	0	1	0	0	1	0
0	15	6	2	2	1	0	0	0	1	0	0	0	1		1	pit latrine	1	4	0	1	0	1	7	0	0	0	123	1	1	1	0	0	1	0	1	1	0
1	13	9	2	2	1	0	0	0	1	0	0	0	1		1	pit latrine	1	4	0	1	0	0	0	0	0	0	123	1	1	1	0	0	1	0	1	1	0
0	15	6	2	2	1	0	0	0	1	0	0	0	1		1	pit latrine	1	4	0	1	0	1	70	0	0	0	123	1	1	1	0	0	1	0	1	1	0
1	14	4	0	0	1	0	0	0	1	0	0	0	1		1	pit latrine	1	4	0	1	0	1	17	0	0	0	123	1	1	1	0	0	1	0	1	1	0
0	13	2	2	2	1	0	0	0	1	0	0	0	1		1	pit latrine	1	4	0	1	0	1	12	0	0	0	123	1	1	1	0	0	1	0	1	1	0
1	12	10	2	2	1	0	0	0	1	0	0	0	1		1	pit latrine	1	4	0	1	0	0	0	0	0	0	123	1	1	1	0	0	1	0	1	1	0
0	14	12	2	2	1	0	0	0	1	0	0	0	1		1	pit latrine	1	4	0	1	0	1	3	0	0	0	123	1	1	1	0	0	1	0	1	1	0
0	9	6	2	2	1	0	0	0	0	0	0	1	1		1	pit latrine	1	4	0	1	1	0	0	0	0	0	2	0	1	0	0	0	0	1	1	1	0
0	10	4	2	2	1	0	0	0	1	0	0	0	1		1	pit latrine	1	4	1	1	1	0	0	0	0	0	2	0	1	0	0	0	0	1	1	1	0
0	10	11	2	3	0	1	0	0	0	0	1	0	1		1	pit latrine	1	0	0	1	1	0	0	0	0	0	2	0	1	0	0	0	0	1	0	1	0
0	10	15	2	3	0	1	0	0	0	0	0	0	1		1	pit latrine	1	4	0	1	1	0	0	0	0	0	2	0	1	0	0	0	0	1	1	1	0
0	13	7	2	2	0	1	0	0	0	0	0	0	1		1	pit latrine	1	4	0	1	1	1	23	23	0	0	2	0	1	0	0	0	0	1	1	1	0
0	9	8	2	2	0	1	0	0	1	0	0	0	1		1	pit latrine	1	4	0	1	1	0	0	0	0	0	2	0	1	0	0	0	0	1	1	1	0
0	9	6	2	2	0	1	0	0	1	0	0	0	1		1	pit latrine	1	4	0	1	1	0	0	0	0	0	2	0	1	0	0	0	0	1	1	1	0
0	9	4	2	2	0	1	0	0	0	0	0	0	0	no regular use of toilet school/home	0		0	4	0	0	1	0	0	0	0	0	2	0	1	0	0	0	0	1	1	unknown
0	9	6	2	3	0	1	0	0	0	0	0	0	1		1	pit latrine	1	4	0	1	1	0	0	0	0	0	2	0	1	0	0	0	0	1	1	1	0
0	6	8	2	2	0	1	0	0	0	0	0	1	1		1	pit latrine	1	4	0	1	1	0	0	0	0	0	2	0	1	0	0	0	0	1	1	1	0
0	12	11	2	2	0	1	0	0	0	0	0	0	1		1	pit latrine	1	4	0	1	1	0	0	0	0	0	2	0	1	0	0	0	0	1	1	1	0
0	12	8	2	2	0	1	0	0	0	0	0	1	1		1	pit latrine	1	4	0	1	1	0	0	0	0	0	2	0	1	0	0	0	0	1	1	1	0
0	12	6	2	2	0	1	0	0	0	0	1	0	1		1	pit latrine	1	4	0	1	1	0	0	0	0	0	2	0	1	0	0	0	0	1	1	1	0
0	12	5	2	2	0	1	0	0	1	0	0	0	1		1	pit latrine	1	0	0	1	1	0	0	0	0	0	2	0	1	0	0	0	0	1	0	1	0
0	12	13	2	2	0	1	0	0	1	0	0	0	1		1	pit latrine	1	0	0	1	1	0	0	0	0	0	2	0	1	0	0	0	0	1	0	1	0
0	15	9	2	2	0	1	0	0	1	0	0	0	1		1	pit latrine	1	0	0	1	1	0	0	0	0	0	2	0	1	0	0	0	0	1	0	1	0
0	10	6	2	2	0	1	0	0	1	0	0	0	1		1	pit latrine	1	0	0	0	1	0	0	0	0	0	2	0	1	0	0	0	0	1	0	1	0
1	12	9	2	2	1	0	0	0	0	0	0	0	1		1	pit latrine	1	4	0	1	1	0	0	0	0	0	2	0	1	0	0	0	0	1	1	1	0
0	9	6	2	2	1	0	0	0	1	0	0	0	1		1	pit latrine	1	4	0	1	1	0	0	0	0	0	2	0	1	0	0	0	0	1	1	1	0
0	15	4	2	2	0	0	1	0	0	0	1	0	1		1	pit latrine	1	4	1	1	1	1	19	19	0	0	2	0	1	0	0	0	0	1	1	1	0
0	14	10	2	2	0	1	0	0	1	0	0	0	1		1	pit latrine	1	4	1	1	1	1	7	7	0	0	2	0	1	0	0	0	0	1	1	1	0
0	10	8	2	2	0	1	0	0	1	0	0	0	1		1	pit latrine	1	4	0	1	1	0	0	0	0	0	2	0	1	0	0	0	0	1	1	1	0
0	14	9	2	2	1	0	0	0	0	0	1	0	1		1	pit latrine	1	0	1	1	1	0	0	0	0	0	2	0	1	0	0	0	0	1	0	1	0
0	10	5	2	3	1	0	0	0	0	0	0	1	1		1	pit latrine	1	4	0	1	1	0	0	0	0	0	2	0	1	0	0	0	0	1	1	1	0
0	10	8	2	1	0	1	0	0	1	0	0	0	1		1	pit latrine	1	4	0	0	1	0	0	0	0	0	2	0	1	0	0	0	0	1	1	1	0
1	11	8	2	3	1	0	0	0	1	0	0	0	1		1	pit latrine	1	0	1	1	1	0	0	0	0	0	2	0	1	0	0	0	0	1	0	1	0
1	7	6	2	2	0	1	0	0	1	0	0	0	1		1	pit latrine	1	4	0	1	1	0	0	0	0	0	2	0	1	0	0	0	0	1	1	1	0
1	10	8	2	1	0	0	1	0	1	0	0	0	1		1	pit latrine	1	4	0	1	1	0	0	0	0	0	2	0	1	0	0	0	0	1	1	1	0
1	14	8	2	3	0	1	0	0	1	0	0	0	1		1	pit latrine	1	4	1	1	1	0	0	0	0	0	2	0	1	0	0	0	0	1	1	1	0
1	11	10	2	1	0	1	0	0	1	0	0	0	1		1	pit latrine	1	4	0	1	1	0	0	0	0	0	2	0	1	0	0	0	0	1	1	1	0
1	14	8	2	2	0	1	0	0	1	0	0	0	1		1	pit latrine	1	4	1	1	1	0	0	0	0	0	2	0	1	0	0	0	0	1	1	1	0
1	11	8	2	2	0	0	1	0	1	0	0	0	1		1	pit latrine	1	0	1	1	1	0	0	0	0	0	2	0	1	0	0	0	0	1	0	1	0
1	11	8	2	3	1	0	0	0	1	0	0	0	1		1	pit latrine	1	4	0	1	1	0	0	0	0	0	2	0	1	0	0	0	0	1	1	1	0
1	10	5	2	0	0	1	0	0	1	0	0	0	1		1	pit latrine	1	4	1	1	1	0	0	0	0	0	2	0	1	0	0	0	0	1	1	1	0
1	10	8	3	3	1	0	0	0	0	0	1	0	1		1	pit latrine	1	4	0	1	1	0	0	0	0	0	2	0	1	0	0	0	0	1	1	1	0
1	9	8	2	2	1	0	0	0	1	0	0	0	1		1	pit latrine	1	4	0	1	1	0	0	0	0	0	2	0	1	0	0	0	0	1	1	1	0
1	7	8	2	3	0	1	0	0	1	0	0	0	1		1	pit latrine	1	4	1	1	1	0	0	0	0	0	2	0	1	0	0	0	0	1	1	1	0
1	12	5	2	3	0	0	1	0	1	0	0	0	1		1	pit latrine	1	4	1	1	1	0	0	0	0	0	2	0	1	0	0	0	0	1	1	1	0
1	12	8	2	3	0	1	0	0	0	0	0	1	1		1	pit latrine	1	4	1	1	1	0	0	0	0	0	2	0	1	0	0	0	0	1	1	1	0
1	14	8	1	3	0	1	0	0	0	0	1	0	1		1	pit latrine	1	4	1	1	1	0	0	0	0	0	2	0	1	0	0	0	0	1	1	1	0
1	13	8	2	3	0	0	1	0	1	0	0	0	1		1	pit latrine	1	4	0	1	1	0	0	0	0	0	2	0	1	0	0	0	0	1	1	1	0
1	13	8	2	2	0	1	0	0	1	0	0	0	1		1	pit latrine	1	4	0	1	1	0	0	0	0	0	2	0	1	0	0	0	0	1	1	1	0
1	13	5	2	2	0	0	1	0	1	0	0	0	1		1	pit latrine	1	4	0	0	1	1	78	78	0	0	2	0	1	0	0	0	0	1	1	1	0
1	13	8	2	2	1	0	0	0	0	0	0	1	1		1	pit latrine	1	4	1	1	1	0	0	0	0	0	2	0	1	0	0	0	0	1	1	1	0
1	10	5	2	1	0	0	0	1	0	0	1	0	1		1	pit latrine	1	0	0	0	1	0	0	0	0	0	2	0	1	0	0	0	0	1	0	1	0
1	11	5	2	1	1	0	0	0	1	0	0	0	1		1	pit latrine	1	4	0	0	1	1	9	9	0	0	2	0	1	0	0	0	0	1	1	1	0
1	10	8	2	2	1	0	0	0	1	0	0	0	1		1	Flush toilet	1	4	0	1	1	0	0	0	0	0	2	0	1	0	0	0	0	1	1	2	1
0	11	8	2	2	0	0	1	0	0	0	0	0	1		1	Flush toilet	1	0	0	0	1	0	0	0	0	0	2	0	1	0	0	0	0	1	0	2	1
0	11	8	2	2	1	0	0	0	0	0	1	0	1		1	Flush toilet	1	0	1	1	1	0	0	0	0	0	2	0	1	0	0	0	0	1	0	2	1
0	10	5	2	3	0	0	1	0	1	0	0	0	1		1	pit latrine	1	0	1	1	1	0	0	0	0	0	2	0	1	0	0	0	0	1	0	1	0
0	12	8	1	3	1	0	0	0	1	0	0	0	1		1	pit latrine	1	4	0	1	1	1	14	14	0	0	2	0	1	0	0	0	0	1	1	1	0
1	12	5	2	2	0	0	1	0	0	0	0	0	1		1	Flush toilet	1	4	1	1	1	0	0	0	0	0	2	0	1	0	0	0	0	1	1	2	1
1	11	5	1	2	1	0	0	0	0	0	1	0	1		1	pit latrine	1	4	1	1	1	1	59	59	0	0	2	0	1	0	0	0	0	1	1	1	0
1	11	8	2	2	0	0	0	0	0	0	0	0	1		1	Flush toilet	1	0	1	1	1	0	0	0	0	0	2	0	1	0	0	0	0	1	0	2	1
0	14	5	2	3	1	0	0	0	0	0	1	0	1		1	pit latrine	1	4	1	1	1	0	0	0	0	0	2	0	1	0	0	0	0	1	1	1	0
1	12	5	1	2	0	1	0	0	1	0	0	0	1		1	pit latrine	1	0	1	1	1	0	0	0	0	0	2	0	1	0	0	0	0	1	0	1	0
0	14	9	2	3	1	0	0	0	0	0	1	0	1		1	pit latrine	1	4	1	1	1	0	0	0	0	0	2	0	1	0	0	0	0	1	1	1	0
0	12	8	2	2	1	0	0	0	1	0	0	0	1		1	pit latrine	1	4	1	1	1	0	0	0	0	0	2	0	1	0	0	0	0	1	1	1	0
0	14	7	2	3	1	0	0	0	0	0	1	0	1		1	pit latrine	1	4	1	1	1	0	0	0	0	0	2	0	1	0	0	0	0	1	1	1	0
0	14	8	1	3	0	1	0	0	0	0	1	0	1		1	pit latrine	1	4	1	1	1	0	0	0	0	0	2	0	1	0	0	0	0	1	1	1	0
0	7	9	2	2	0	1	0	0	0	0	1	0	1		1	pit latrine	1	4	1	1	1	1	160	160	0	0	1	1	0	0	0	0	0	0	1	1	0
0	8	8	1	3	0	1	0	0	0	0	1	0	1		1	pit latrine	1	4	1	1	1	0	0	0	0	0	1	1	0	0	0	0	0	0	1	1	0
0	8	9	2	2	0	1	0	0	0	0	0	1	1		1	pit latrine	1	4	1	1	1	1	28	28	0	0	1	1	0	0	0	0	0	0	1	1	0
0	7	5	2	2	0	1	0	0	0	1	0	0	1		1	pit latrine	1	4	1	1	1	1	95	95	0	0	1	1	0	0	0	0	0	0	1	1	0
0	8	8	2	2	0	1	0	0	1	0	0	0	1		1	pit latrine	1	4	1	0	1	1	97	97	0	0	1	1	0	0	0	0	0	0	1	1	0
0	8	5	1	2	1	0	0	0	1	0	0	0	1		1	pit latrine	1	4	0	0	1	1	39	39	0	0	1	1	0	0	0	0	0	0	1	1	0
1	8	9	2	3	0	1	0	0	1	0	0	0	1	no regular use of toilet school/home	0		1	4	1	1	1	1	19	19	0	0	1	1	0	0	0	0	0	0	1	unknown
1	10	9	2	2	0	1	0	0	0	0	1	0	1		1	Flush toilet	1	0	1	0	1	0	0	0	0	0	1	1	0	0	0	0	0	0	0	2	1
1	13	9	2	3	0	1	0	0	0	0	1	0	1		1	pit latrine	1	0	1	1	1	0	0	0	0	0	1	1	0	0	0	0	0	0	0	1	0
1	13	9	1	3	0	1	0	0	0	0	0	1	1		1	pit latrine	1	4	1	1	1	1	8	8	0	0	1	1	0	0	0	0	0	0	1	1	0
1	10	8	2	2	0	1	0	0	0	0	1	0	1		1	pit latrine	1	4	1	1	1	0	0	0	0	0	1	1	0	0	0	0	0	0	1	1	0
1	10	5	2	1	1	0	0	0	0	0	1	0	1		1	pit latrine	1	4	1	1	1	1	103	103	0	0	1	1	0	0	0	0	0	0	1	1	0
1	9	9	2	3	0	1	0	0	0	0	1	0	1		1	pit latrine	1	4	1	1	1	1	175	175	0	0	1	1	0	0	0	0	0	0	1	1	0
0	11	6	2	3	1	0	0	0	0	0	0	0	1		1	pit latrine	1	4	1	1	1	1	190	190	0	0	1	1	0	0	0	0	0	0	1	1	0
0	12	9	2	3	0	1	0	0	0	0	1	0	0	no regular use of toilet school/home	0		0	4	0	1	1	1	128	128	0	0	1	1	0	0	0	0	0	0	1	unknown
0	12	5	2	2	1	0	0	0	0	0	0	0	1		1	pit latrine	1	4	1	0	1	0	0	0	0	0	1	1	0	0	0	0	0	0	1	1	0
0	14	4	2	3	1	0	0	0	0	0	0	0	1		1	pit latrine	1	4	0	1	1	1	71	71	0	0	1	1	0	0	0	0	0	0	1	1	0
0	14	6	2	3	1	0	0	0	0	0	1	0	1		1	pit latrine	1	4	0	1	1	0	0	0	0	0	1	1	0	0	0	0	0	0	1	1	0
0	12	6	2	3	1	0	0	0	0	0	1	0	1		1	pit latrine	1	4	0	1	1	0	0	0	0	0	1	1	0	0	0	0	0	0	1	1	0
0	15	6	1	2	0	1	0	0	1	0	0	0	1		1	pit latrine	1	4	0	1	1	1	39	39	0	0	1	1	0	0	0	0	0	0	1	1	0
0	15	4	1	2	0	1	0	0	0	0	0	0	0		1	pit latrine	0	4	0	1	1	1	54	54	0	0	1	1	0	0	0	0	0	0	1	1	0
0	11	6	0	0	0	0	0	0	0	0	0	0	1		1	pit latrine	1	4	0	1	1	0	0	0	0	0	1	1	0	0	0	0	0	0	1	1	0
1	12	6	2	3	1	0	0	0	0	0	1	0	1		1	pit latrine	0	4	0	1	1	0	0	0	0	0	1	1	0	0	0	0	0	0	1	1	0
1	12	5	1	1	0	0	0	0	0	0	0	0	1		1	pit latrine	0	4	0	1	1	0	0	0	0	0	1	1	0	0	0	0	0	0	1	1	0
1	13	7	2	3	1	0	0	0	0	0	1	0	1		1	pit latrine	0	4	0	1	1	1	260	260	0	0	1	1	0	0	0	0	0	0	1	1	0
1	10	7	2	3	1	0	0	0	0	0	1	0	1		1	pit latrine	0	4	0	1	1	1	19	19	0	0	1	1	0	0	0	0	0	0	1	1	0
1	9	5	2	1	1	0	0	0	0	0	0	0	1		1	pit latrine	0	4	0	1	1	1	203	203	0	0	1	1	0	0	0	0	0	0	1	1	0
1	8	6	2	3	1	0	0	0	0	0	1	0	1		1	pit latrine	1	4	0	1	1	1	23	23	0	0	1	1	0	0	0	0	0	0	1	1	0
1	12	6	2	3	1	0	0	0	0	0	1	0	1		1	pit latrine	1	4	0	1	1	0	0	0	0	0	1	1	0	0	0	0	0	0	1	1	0
1	11	4	2	3	1	0	0	0	0	0	1	0	1		1	pit latrine	0	4	0	1	1	0	0	0	0	0	1	1	0	0	0	0	0	0	1	1	0
1	11	5	0	3	0	1	0	0	0	0	1	0	1		1	Flush toilet	1	4	0	1	1	0	0	0	0	0	1	1	0	0	0	0	0	0	1	2	1
1	13	6	2	3	1	0	0	0	0	0	1	0	1		1	pit latrine	1	4	0	1	1	0	0	0	0	0	1	1	0	0	0	0	0	0	1	1	0
0	14	5	2	3	1	0	0	0	0	0	1	0	1		1	pit latrine	1	4	0	1	1	0	0	0	0	0	1	1	0	0	0	0	0	0	1	1	0
0	13	5	1	1	1	0	0	0	1	0	0	0	1		1	pit latrine	1	4	1	1	1	1	23	23	0	0	1	1	0	0	0	0	0	0	1	1	0
0	16	6	1	0	1	0	0	0	1	0	0	0	1		1	pit latrine	1	4	0	1	1	1	183	183	0	0	1	1	0	0	0	0	0	0	1	1	0
0	15	8	1	1	1	0	0	0	1	0	0	0	1		1	pit latrine	1	4	1	1	1	0	0	0	0	0	1	1	0	0	0	0	0	0	1	1	0
0	15	6	0	1	1	0	0	0	1	0	0	0	1		1	pit latrine	1	4	0	1	1	1	84	84	0	0	1	1	0	0	0	0	0	0	1	1	0
0	12	7	1	1	1	0	0	0	1	0	0	0	1		1	pit latrine	1	4	0	1	1	0	0	0	0	0	1	1	0	0	0	0	0	0	1	1	0
1	12	6	1	1	1	0	0	0	1	0	0	0	1		1	pit latrine	1	4	0	1	1	0	0	0	0	0	1	1	0	0	0	0	0	0	1	1	0
1	12	8	1	1	1	0	0	0	1	0	0	0	1		1	pit latrine	1	4	0	1	1	0	0	0	0	0	1	1	0	0	0	0	0	0	1	1	0
1	14	8	1	2	1	0	0	0	1	0	0	0	1		1	pit latrine	1	4	0	1	1	1	40	40	0	0	1	1	0	0	0	0	0	0	1	1	0
1	15	6	1	2	1	0	0	0	1	0	0	0	1		1	pit latrine	1	4	0	1	1	0	0	0	0	0	1	1	0	0	0	0	0	0	1	1	0
1	12	8	1	2	1	0	0	0	1	0	0	0	1		1	pit latrine	0	4	0	1	1	0	0	0	0	0	1	1	0	0	0	0	0	0	1	1	0
1	14	6	2	2	1	0	0	0	1	0	0	0	1		1	pit latrine	1	4	1	1	1	1	11	11	0	0	1	1	0	0	0	0	0	0	1	1	0
1	14	6	2	2	1	0	0	0	1	0	0	0	1		1	pit latrine	1	4	0	1	1	0	0	0	0	0	1	1	0	0	0	0	0	0	1	1	0
1	14	5	2	1	1	0	0	0	1	0	0	0	1		1	pit latrine	1	4	0	1	1	1	17	17	0	0	1	1	0	0	0	0	0	0	1	1	0
1	12	6	1	2	1	0	0	0	1	0	0	0	1		1	pit latrine	1	4	0	1	1	1	60	60	0	0	1	1	0	0	0	0	0	0	1	1	0
0	8	8	1	2	1	0	0	0	1	0	0	0	1		1	pit latrine	1	4	0	1	1	0	0	0	0	0	1	1	0	0	0	0	0	0	1	1	0
1	13	8	1	2	1	0	0	0	1	0	0	0	1		1	pit latrine	1	4	0	1	1	0	0	0	0	0	1	1	0	0	0	0	0	0	1	1	0
0	13	8	1	2	1	0	0	0	1	0	0	0	1		1	pit latrine	1	4	0	0	1	1	33	33	0	0	1	1	0	0	0	0	0	0	1	1	0
1	9	8	0	2	1	0	0	0	1	0	0	0	1		1	pit latrine	1	4	0	1	1	0	0	0	0	0	1	1	0	0	0	0	0	0	1	1	0
0	10	6	2	3	1	0	0	0	0	0	1	0	1		1	pit latrine	1	4	1	1	1	0	0	0	0	0	1	1	0	0	0	0	0	0	1	1	0
0	10	6	2	2	1	0	0	0	0	0	1	0	1		1	pit latrine	1	4	0	1	1	1	106	106	0	0	1	1	0	0	0	0	0	0	1	1	0
0	10	6	2	3	1	0	0	0	0	0	1	0	1		1	pit latrine	1	4	1	0	1	1	93	93	0	0	1	1	0	0	0	0	0	0	1	1	0
0	8	5	2	3	1	0	0	0	0	0	0	1	1		1	pit latrine	1	4	1	0	1	0	0	0	0	0	1	1	0	0	0	0	0	0	1	1	0
0	8	5	1	2	1	0	0	0	0	0	1	0	1		1	pit latrine	1	4	1	0	1	1	93	93	0	0	1	1	0	0	0	0	0	0	1	1	0
0	8	5	2	3	0	0	1	0	0	0	1	0	1		1	pit latrine	1	4	0	1	1	0	0	0	0	0	1	1	0	0	0	0	0	0	1	1	0
0	8	8	2	2	1	0	0	0	1	0	0	0	1		1	pit latrine	1	4	1	1	1	0	0	0	0	0	2	0	1	0	0	0	0	1	1	1	0
0	11	9	3	2	0	0	0	0	0	0	1	0	1		1	Flush toilet	1	0	1	1	1	0	0	0	0	0	2	0	1	0	0	0	0	1	0	2	1
0	11	7	2	3	0	1	0	0	0	0	1	0	1		1	pit latrine	1	4	1	1	1	0	0	0	0	0	2	0	1	0	0	0	0	1	1	1	0
1	8	4	2	3	0	1	0	0	1	0	0	0	1		1	pit latrine	1	4	1	1	1	0	0	0	0	0	2	0	1	0	0	0	0	1	1	1	0
1	8	6	2	3	0	1	0	0	0	0	1	0	1		1	pit latrine	1	4	1	1	1	0	0	0	0	0	2	0	1	0	0	0	0	1	1	1	0
1	8	6	2	3	0	1	0	0	0	0	1	0	0		1	pit latrine	1	4	1	1	1	0	0	0	0	0	2	0	1	0	0	0	0	1	1	1	0
1	9	4	2	3	1	0	0	0	1	0	0	0	1		1	pit latrine	1	4	1	1	1	0	0	0	0	0	2	0	1	0	0	0	0	1	1	1	0
0	8	9	1	2	0	0	1	0	0	0	0	1	1		1	pit latrine	1	4	1	1	1	0	0	0	0	0	2	0	1	0	0	0	0	1	1	1	0
0	8	8	2	2	1	0	0	0	1	0	0	0	1		1	pit latrine	1	4	1	1	1	0	0	0	0	0	2	0	1	0	0	0	0	1	1	1	0
1	13	8	2	1	1	0	0	0	1	0	0	0	1		1	pit latrine	1	4	0	1	1	0	0	0	0	0	2	0	1	0	0	0	0	1	1	1	0
1	10	7	2	3	0	1	0	0	0	0	1	0	1		1	pit latrine	1	4	0	1	1	0	0	0	0	0	2	0	1	0	0	0	0	1	1	1	0
1	10	7	2	3	1	0	0	0	0	0	1	0	1		1	pit latrine	1	0	1	1	1	0	0	0	0	0	2	0	1	0	0	0	0	1	0	1	0
1	10	4	2	3	1	0	0	0	0	0	1	0	1		1	pit latrine	1	4	1	1	1	0	0	0	0	0	2	0	1	0	0	0	0	1	1	1	0
1	7	6	2	3	1	0	0	0	0	0	1	0	1		1	pit latrine	1	4	1	1	1	0	0	0	0	0	2	0	1	0	0	0	0	1	1	1	0
1	7	6	2	2	1	0	0	0	1	0	0	0	1		1	Flush toilet	1	0	1	1	1	0	0	0	0	0	2	0	1	0	0	0	0	1	0	2	1
0	10	9	0	3	0	1	0	0	1	0	0	0	1		1	pit latrine	1	4	1	1	1	0	0	0	0	0	2	0	1	0	0	0	0	1	1	1	0
0	12	6	2	2	0	0	1	0	1	0	0	0	1		1	pit latrine	1	0	1	1	1	0	0	0	0	0	2	0	1	0	0	0	0	1	0	1	0
0	12	8	1	3	0	0	1	0	0	0	1	0	1		1	pit latrine	1	4	1	1	1	0	0	0	0	0	2	0	1	0	0	0	0	1	1	1	0
0	11	7	2	3	0	1	0	0	0	0	1	0	1		1	pit latrine	1	4	1	1	1	0	0	0	0	0	2	0	1	0	0	0	0	1	1	1	0
0	12	6	2	3	1	0	0	0	0	0	1	0	1		1	pit latrine	1	4	1	1	1	0	0	0	0	0	2	0	1	0	0	0	0	1	1	1	0
0	13	5	2	2	0	0	1	0	0	0	0	1	1		1	pit latrine	1	4	1	1	1	0	0	0	0	0	2	0	1	0	0	0	0	1	1	1	0
0	13	6	2	2	0	0	1	0	1	0	0	0	1		1	Flush toilet	1	0	1	1	1	0	0	0	0	0	2	0	1	0	0	0	0	1	0	2	1
0	6	6	2	2	0	0	0	1	0	0	0	1	1		1	Flush toilet	1	0	1	1	1	0	0	0	0	0	2	0	1	0	0	0	0	1	0	2	1
0	12	9	2	2	1	0	0	0	0	0	0	1	1		1	Flush toilet	1	0	1	1	1	0	0	0	0	0	2	0	1	0	0	0	0	1	0	2	1
0	14	4	2	3	1	0	0	0	0	0	1	0	1		1	Flush toilet	1	4	1	1	1	0	0	0	0	0	2	0	1	0	0	0	0	1	1	2	1
0	12	6	2	2	1	0	0	0	0	0	0	1	1		1	Flush toilet	1	4	1	1	1	0	0	0	0	0	2	0	1	0	0	0	0	1	1	2	1
0	12	5	2	3	0	1	0	0	0	0	1	0	1		1	pit latrine	1	4	1	1	1	0	0	0	0	0	2	0	1	0	0	0	0	1	1	1	0
0	12	7	2	2	0	1	0	0	1	0	0	0	1		1	Flush toilet	1	4	1	1	1	0	0	0	0	0	2	0	1	0	0	0	0	1	1	2	1
0	11	6	2	3	0	1	0	0	0	0	0	0	1		1	pit latrine	1	0	1	1	1	0	0	0	0	0	2	0	1	0	0	0	0	1	0	1	0
0	12	6	2	3	0	1	0	0	0	0	1	0	1		1	Flush toilet	1	4	1	1	1	0	0	0	0	0	2	0	1	0	0	0	0	1	1	2	1
0	11	9	1	3	0	1	0	0	0	0	1	0	1		1	pit latrine	1	4	1	1	1	0	0	0	0	0	2	0	1	0	0	0	0	1	1	1	0
1	12	7	2	3	1	0	0	0	0	0	1	0	1		1	pit latrine	1	4	1	1	1	0	0	0	0	0	2	0	1	0	0	0	0	1	1	1	0
0	12	12	2	3	0	1	0	0	0	0	1	0	1		1	pit latrine	1	0	1	1	1	0	0	0	0	0	2	0	1	0	0	0	0	1	0	1	0
0	11	8	2	2	0	1	0	0	0	0	1	0	1		1	pit latrine	1	0	1	1	1	0	0	0	0	0	2	0	1	0	0	0	0	1	0	1	0
1	9	4	3	0	0	1	0	0	1	0	0	0	1		1	pit latrine	1	4	1	1	1	0	0	0	0	0	2	0	1	0	0	0	0	1	1	1	0
0	9	6	3	2	0	0	1	0	0	0	1	0	1		1	Flush toilet	1	0	1	1	1	0	0	0	0	0	2	0	1	0	0	0	0	1	0	2	1
0	11	6	2	3	0	1	0	0	0	0	1	0	1		1	pit latrine	1	4	1	1	1	0	0	0	0	0	2	0	1	0	0	0	0	1	1	1	0
0	9	8	2	3	0	1	0	0	0	0	1	0	1		1	pit latrine	1	4	1	1	1	0	0	0	0	0	2	0	1	0	0	0	0	1	1	1	0
0	9	9	2	2	0	0	1	0	0	0	0	1	1		1	pit latrine	1	4	1	1	1	0	0	0	0	0	2	0	1	0	0	0	0	1	1	1	0
0	14	6	2	3	1	0	0	0	0	0	1	0	1		1	pit latrine	1	0	1	1	1	0	0	0	0	0	2	0	1	0	0	0	0	1	0	1	0
0	11	6	2	2	0	1	0	0	0	0	1	0	1		1	pit latrine	1	4	1	1	1	0	0	0	0	0	2	0	1	0	0	0	0	1	1	1	0
0	12	8	1	2	0	1	0	0	0	0	1	0	1		1	pit latrine	1	4	1	1	1	0	0	0	0	0	2	0	1	0	0	0	0	1	1	1	0
1	12	9	2	2	0	0	1	0	0	0	0	1	1		1	pit latrine	1	0	1	1	1	0	0	0	0	0	2	0	1	0	0	0	0	1	0	1	0
1	12	9	2	3	0	1	0	0	0	0	1	0	1		1	pit latrine	1	4	1	1	1	0	0	0	0	0	2	0	1	0	0	0	0	1	1	1	0
1	14	9	2	2	0	1	0	0	0	0	1	0	1		1	pit latrine	1	4	1	1	1	0	0	0	0	0	2	0	1	0	0	0	0	1	1	1	0
1	11	9	2	3	0	1	0	0	0	0	1	0	1		1	pit latrine	1	4	1	1	1	0	0	0	0	0	2	0	1	0	0	0	0	1	1	1	0
1	11	9	2	2	0	1	0	0	0	0	1	0	1		1	pit latrine	1	3	1	1	1	0	0	0	0	0	2	0	1	0	0	0	0	1	1	1	0
1	14	9	2	3	0	1	0	0	0	0	1	0	1		1	pit latrine	1	4	1	1	1	0	0	0	0	0	2	0	1	0	0	0	0	1	1	1	0
1	13	9	2	3	0	1	0	0	0	0	0	1	1		1	pit latrine	1	4	1	1	1	0	0	0	0	0	2	0	1	0	0	0	0	1	1	1	0
1	15	7	2	3	0	1	0	0	0	0	1	0	1		1	pit latrine	1	4	1	1	1	0	0	0	0	0	2	0	1	0	0	0	0	1	1	1	0
1	15	7	2	3	0	1	0	0	0	0	1	0	1		1	pit latrine	1	4	1	1	1	0	0	0	0	0	2	0	1	0	0	0	0	1	1	1	0
1	15	9	2	3	0	1	0	0	0	0	1	0	1		1	Flush toilet	1	0	1	1	1	0	0	0	0	0	2	0	1	0	0	0	0	1	0	2	1
1	14	8	2	3	0	1	0	0	1	0	0	0	1		1	pit latrine	1	0	1	1	1	0	0	0	0	0	2	0	1	0	0	0	0	1	0	1	0
1	15	9	2	3	0	1	0	0	0	0	1	0	1		1	pit latrine	1	0	1	1	1	0	0	0	0	0	2	0	1	0	0	0	0	1	0	1	0
1	11	9	2	3	0	1	0	0	0	0	1	0	1		1	Flush toilet	1	4	1	1	1	0	0	0	0	0	2	0	1	0	0	0	0	1	1	2	1
1	15	8	0	0	0	0	0	0	0	0	0	0	1		1	pit latrine	1	4	1	1	1	0	0	0	0	0	2	0	1	0	0	0	0	1	1	1	0
1	14	9	2	3	0	1	0	0	0	0	1	0	1		1	pit latrine	1	4	1	1	1	0	0	0	0	0	2	0	1	0	0	0	0	1	1	1	0
1	8	9	2	3	0	1	0	0	0	0	0	0	1		1	pit latrine	1	4	1	1	1	0	0	0	0	0	2	0	1	0	0	0	0	1	1	1	0
1	9	9	2	3	0	1	0	0	0	0	1	0	1		1	pit latrine	1	4	1	1	1	0	0	0	0	0	2	0	1	0	0	0	0	1	1	1	0
1	9	9	2	3	0	1	0	0	0	0	1	0	1		1	pit latrine	1	4	1	1	1	0	0	0	0	0	2	0	1	0	0	0	0	1	1	1	0
0	9	6	0	0	0	0	0	0	0	0	0	0	1		1	pit latrine	1	0	0	1	0	1	7	7	0	0	13	1	0	1	0	0	0	0	0	1	0
0	8	5	2	3	1	0	0	0	1	0	0	0	1		1	pit latrine	1	4	1	1	1	1	36	36	0	0	13	1	0	1	0	0	0	0	1	1	0
0	10	6	2	3	1	0	0	0	1	0	0	0	1		1	Flush toilet	1	4	1	1	0	0	0	0	0	0	13	1	0	1	0	0	0	0	1	2	1
0	10	5	2	3	1	0	0	0	1	0	0	0	1		1	pit latrine	1	4	1	1	1	0	0	0	0	0	13	1	0	1	0	0	0	0	1	1	0
0	10	5	1	3	0	0	1	0	1	0	0	0	1		1	Flush toilet	1	0	1	1	0	0	0	0	0	0	13	1	0	1	0	0	0	0	0	2	1
0	11	5	2	3	0	1	0	0	0	0	1	0	1		1	pit latrine	1	0	1	1	1	0	0	0	0	0	13	1	0	1	0	0	0	0	0	1	0
0	14	6	2	3	0	1	0	0	1	0	0	0	1		1	pit latrine	1	0	1	1	1	0	0	0	0	0	13	1	0	1	0	0	0	0	0	1	0
0	16	5	2	3	0	1	0	0	0	0	1	0	1		1	pit latrine	1	4	1	1	1	0	0	0	0	0	13	1	0	1	0	0	0	0	1	1	0
0	16	6	2	3	0	1	0	0	0	0	1	0	1		1	pit latrine	1	0	1	1	1	0	0	0	0	0	13	1	0	1	0	0	0	0	0	1	0
0	16	6	2	2	1	0	0	0	1	0	0	0	1		1	pit latrine	1	0	1	1	1	0	0	0	0	0	13	1	0	1	0	0	0	0	0	1	0
0	15	8	2	3	1	0	0	0	1	0	0	0	1		1	pit latrine	1	0	1	1	1	0	0	0	0	0	13	1	0	1	0	0	0	0	0	1	0
0	13	8	2	3	0	0	1	0	1	0	0	0	1		1	pit latrine	1	4	1	1	1	0	0	0	0	0	13	1	0	1	0	0	0	0	1	1	0
0	14	4	2	3	1	0	0	0	1	0	0	0	1		1	pit latrine	1	4	1	1	1	0	0	0	0	0	13	1	0	1	0	0	0	0	1	1	0
0	14	6	2	3	0	1	0	0	0	0	0	0	1		1	pit latrine	1	4	1	1	1	1	7	7	0	0	13	1	0	1	0	0	0	0	1	1	0
0	13	9	2	2	1	0	0	0	1	0	0	0	1		1	Flush toilet	1	0	1	1	1	1	86	86	0	0	13	1	0	1	0	0	0	0	0	2	1
1	9	9	2	3	1	0	0	0	1	0	0	0	1		1	pit latrine	1	4	1	1	1	1	22	22	0	0	13	1	0	1	0	0	0	0	1	1	0
1	15	9	2	3	1	0	0	0	1	0	0	0	1		1	pit latrine	1	4	1	1	1	0	0	0	0	0	13	1	0	1	0	0	0	0	1	1	0
1	15	9	1	3	1	0	0	0	1	0	0	0	1		1	Flush toilet	1	4	1	1	1	0	0	0	0	0	13	1	0	1	0	0	0	0	1	2	1
1	14	9	2	2	1	0	0	0	1	0	0	0	1		1	Flush toilet	1	0	1	1	1	0	0	0	0	0	13	1	0	1	0	0	0	0	0	2	1
1	14	9	2	3	1	0	0	0	1	0	0	0	1		1	pit latrine	1	4	1	1	1	0	0	0	0	0	13	1	0	1	0	0	0	0	1	1	0
1	12	7	2	3	1	0	0	0	1	0	0	0	1		1	pit latrine	1	4	1	1	1	0	0	0	0	0	13	1	0	1	0	0	0	0	1	1	0
1	15	6	2	2	1	0	0	0	1	0	0	0	1		1	pit latrine	1	0	1	1	1	0	0	0	0	0	13	1	0	1	0	0	0	0	0	1	0
1	12	9	2	3	1	0	0	0	1	0	0	0	1		1	pit latrine	1	4	1	1	0	0	0	0	0	0	13	1	0	1	0	0	0	0	1	1	0
1	8	6	2	3	1	0	0	0	1	0	0	0	1		1	pit latrine	1	4	0	1	0	0	0	0	0	0	13	1	0	1	0	0	0	0	1	1	0
1	7	5	2	3	1	0	0	0	1	0	0	0	1		1	pit latrine	1	0	1	1	0	0	0	0	0	0	13	1	0	1	0	0	0	0	0	1	0
1	12	9	2	2	1	0	0	0	1	0	0	0	1		1	pit latrine	1	4	1	1	1	1	108	108	0	0	13	1	0	1	0	0	0	0	1	1	0
0	12	6	2	2	0	0	1	0	1	0	0	0	1		1	pit latrine	1	0	1	1	1	1	37	37	0	0	13	1	0	1	0	0	0	0	0	1	0
0	11	5	1	2	1	0	0	0	0	0	1	0	1		1	Flush toilet	1	0	1	1	1	0	0	0	0	0	13	1	0	1	0	0	0	0	0	2	1
0	12	6	2	2	0	1	0	0	0	1	0	0	1		1	pit latrine	1	0	0	1	1	0	0	0	0	0	13	1	0	1	0	0	0	0	0	1	0
0	13	8	2	3	0	1	0	0	1	0	0	0	1		1	pit latrine	1	0	1	1	1	0	0	0	0	0	13	1	0	1	0	0	0	0	0	1	0
0	8	6	2	2	1	0	0	0	0	0	1	0	1		1	pit latrine	1	0	1	1	0	0	0	0	0	0	13	1	0	1	0	0	0	0	0	1	0
0	16	8	2	3	0	0	0	0	0	0	0	0	1		1	pit latrine	1	4	1	1	1	0	0	0	0	0	13	1	0	1	0	0	0	0	1	1	0
1	11	9	2	2	0	1	0	0	0	0	0	0	1		1	pit latrine	1	4	1	1	0	0	0	0	0	0	13	1	0	1	0	0	0	0	1	1	0
1	10	5	2	2	1	0	0	0	1	0	0	0	1		1	Flush toilet	1	0	1	1	1	0	0	0	0	0	13	1	0	1	0	0	0	0	0	2	1
1	9	6	2	3	0	0	1	0	0	0	0	0	1		1	Flush toilet	1	4	1	1	1	0	0	0	0	0	13	1	0	1	0	0	0	0	1	2	1
1	12	5	2	3	1	0	0	0	1	0	0	0	1		1	pit latrine	1	0	1	1	0	0	0	0	0	0	13	1	0	1	0	0	0	0	0	1	0
1	10	6	2	3	0	0	1	0	0	0	0	0	1		1	Flush toilet	1	0	1	1	1	0	0	0	0	0	13	1	0	1	0	0	0	0	0	2	1
1	10	5	2	3	1	0	0	0	1	0	0	0	1		1	pit latrine	1	4	1	1	0	0	0	0	0	0	13	1	0	1	0	0	0	0	1	1	0
1	12	4	2	3	0	1	0	0	1	0	0	0	1		1	pit latrine	1	4	1	1	1	0	0	0	0	0	13	1	0	1	0	0	0	0	1	1	0
1	10	6	2	3	0	1	0	0	1	0	0	0	1		1	pit latrine	1	4	1	1	1	0	0	0	0	0	13	1	0	1	0	0	0	0	1	1	0
1	11	6	2	3	1	0	0	0	0	0	1	0	1		1	pit latrine	1	0	1	1	1	0	0	0	0	0	13	1	0	1	0	0	0	0	0	1	0
1	11	5	2	3	1	0	0	0	1	0	0	0	1		1	pit latrine	1	0	1	1	0	0	0	0	0	0	13	1	0	1	0	0	0	0	0	1	0
1	11	4	2	3	0	0	1	0	1	0	0	0	1		1	pit latrine	1	4	1	1	0	0	0	0	0	0	13	1	0	1	0	0	0	0	1	1	0
0	8	9	2	3	1	0	0	0	1	0	0	0	1		1	pit latrine	1	4	0	1	1	0	0	0	0	0	13	1	0	1	0	0	0	0	1	1	0
0	7	5	2	3	1	0	0	0	1	0	0	0	1		1	pit latrine	1	0	0	1	1	0	0	0	0	0	13	1	0	1	0	0	0	0	0	1	0
0	7	4	3	3	0	0	0	0	0	0	0	0	1		1	Flush toilet	1	0	1	1	1	0	0	0	0	0	13	1	0	1	0	0	0	0	0	2	1
0	7	6	2	3	1	0	0	0	1	0	0	0	1		1	pit latrine	1	0	0	1	1	0	0	0	0	0	13	1	0	1	0	0	0	0	0	1	0
0	8	4	3	2	1	0	0	0	1	0	0	0	1		1	pit latrine	1	4	0	1	1	0	0	0	0	0	13	1	0	1	0	0	0	0	1	1	0
0	9	5	2	3	1	0	0	0	1	0	0	0	1		1	pit latrine	1	4	1	1	1	0	0	0	0	0	13	1	0	1	0	0	0	0	1	1	0
0	9	7	2	2	1	0	0	0	1	0	0	0	1		1	pit latrine	1	4	0	1	1	0	0	0	0	0	13	1	0	1	0	0	0	0	1	1	0
0	8	4	1	1	1	0	0	0	1	0	0	0	1		1	pit latrine	1	4	0	1	1	0	0	0	0	0	13	1	0	1	0	0	0	0	1	1	0
0	9	5	1	1	1	0	0	0	1	0	0	0	1		1	pit latrine	1	0	1	0	0	0	0	0	0	0	13	1	0	1	0	0	0	0	0	1	0
1	9	4	1	1	1	0	0	0	1	0	0	0	1		1	pit latrine	1	0	0	1	0	0	0	0	0	0	13	1	0	1	0	0	0	0	0	1	0
1	6	6	3	3	0	0	0	0	0	0	0	0	1		1	Flush toilet	1	0	1	1	0	0	0	0	0	0	13	1	0	1	0	0	0	0	0	2	1
1	7	8	3	3	1	0	0	0	0	0	0	0	1		1	Flush toilet	1	0	1	1	0	0	0	0	0	0	13	1	0	1	0	0	0	0	0	2	1
1	8	6	2	2	1	0	0	0	1	0	0	0	1		1	pit latrine	1	0	1	1	0	0	0	0	0	0	13	1	0	1	0	0	0	0	0	1	0
1	7	6	0	0	0	0	0	0	0	0	0	0	1		1	Flush toilet	1	0	1	1	0	0	0	0	0	0	13	1	0	1	0	0	0	0	0	2	1
1	12	6	3	3	0	0	0	0	0	0	0	0	1		1	Flush toilet	1	0	1	1	1	0	0	0	0	0	13	1	0	1	0	0	0	0	0	2	1
1	9	6	3	3	0	0	1	0	0	0	0	0	1		1	Flush toilet	1	0	1	1	1	0	0	0	0	0	13	1	0	1	0	0	0	0	0	2	1
1	10	11	3	3	0	0	1	0	0	0	0	0	1		1	Flush toilet	1	0	1	1	1	0	0	0	0	0	13	1	0	1	0	0	0	0	0	2	1
0	9	8	2	2	1	0	0	0	1	0	0	0	1		1	pit latrine	1	0	1	1	0	1	7	0	0	0	1	1	0	0	0	0	0	0	0	1	0
1	8	7	2	2	1	0	0	0	1	0	0	0	1		1	pit latrine	1	0	1	1	0	1	3	0	0	0	1	1	0	0	0	0	0	0	0	1	0
0	10	5	2	2	1	0	0	0	1	0	0	0	1		1	pit latrine	1	3	1	1	0	1	2	0	0	0	1	1	0	0	0	0	0	0	1	1	0
1	8	6	2	2	1	0	0	0	1	0	0	0	1		1	pit latrine	1	0	1	1	0	0	0	0	0	0	1	1	0	0	0	0	0	0	0	1	0
1	9	9	2	2	1	0	0	0	1	0	0	0	1		1	pit latrine	1	1	1	1	0	0	0	0	0	0	1	1	0	0	0	0	0	0	0	1	0
1	9	10	2	2	1	0	0	0	1	0	0	0	1		1	pit latrine	1	0	1	1	0	0	0	0	0	0	1	1	0	0	0	0	0	0	0	1	0
1	9	7	2	2	1	0	0	0	1	0	0	0	1		1	pit latrine	1	0	1	1	0	0	0	0	0	0	1	1	0	0	0	0	0	0	0	1	0
0	9	5	2	2	1	0	0	0	1	0	0	0	1		1	pit latrine	1	0	1	1	0	0	0	0	0	0	1	1	0	0	0	0	0	0	0	1	0
0	9	10	2	2	1	0	0	0	1	0	0	0	1		1	pit latrine	1	0	1	1	0	1	46	0	0	0	1	1	0	0	0	0	0	0	0	1	0
0	11	8	1	1	1	0	0	0	1	0	0	0	1		1	pit latrine	1	0	0	1	1	1	11	0	0	0	1	1	0	0	0	0	0	0	0	1	0
0	12	10	1	1	0	0	0	0	0	0	0	0	0	no regular use of toilet school/home	0		0	0	0	1	1	1	27	0	0	0	1	1	0	0	0	0	0	0	0	unknown
0	12	7	1	1	1	0	0	0	1	0	0	0	1		1	pit latrine	1	0	0	1	1	0	0	0	0	0	1	1	0	0	0	0	0	0	0	1	0
0	11	9	1	1	0	1	0	0	0	1	0	0	0	no regular use of toilet school/home	0		0	0	0	1	1	0	0	0	0	0	1	1	0	0	0	0	0	0	0	unknown
1	9	9	1	1	0	1	0	0	0	1	0	0	1		1	pit latrine	1	1	0	1	1	0	0	0	0	0	1	1	0	0	0	0	0	0	0	1	0
1	12	6	1	1	0	1	0	0	0	1	0	0	0	no regular use of toilet school/home	0		0	0	0	1	1	1	1	0	0	0	1	1	0	0	0	0	0	0	0	unknown
1	9	7	1	1	0	1	0	0	0	1	0	0	1		1	pit latrine	1	0	0	1	1	0	0	0	0	0	1	1	0	0	0	0	0	0	0	1	0
1	9	9	1	1	0	1	0	0	0	1	0	0	0	yes regular use at school/home	0		1	0	0	1	1	0	0	0	0	0	1	1	0	0	0	0	0	0	0	unknown
0	11	9	1	1	0	0	0	0	0	0	0	0	0	no regular use of toilet school/home	0		0	1	0	1	1	0	0	0	0	0	1	1	0	0	0	0	0	0	0	unknown
0	10	9	1	1	0	1	0	0	0	1	0	0	0	no regular use of toilet school/home	0		0	2	0	1	1	0	0	0	0	0	1	1	0	0	0	0	0	0	0	unknown
0	11	6	1	1	0	0	1	0	0	0	0	1	1		1	pit latrine	1	0	0	1	1	0	0	0	0	0	1	1	0	0	0	0	0	0	0	1	0
0	13	9	1	1	1	0	0	0	1	0	0	0	0		1	pit latrine	0	0	0	1	1	0	0	0	0	0	1	1	0	0	0	0	0	0	0	1	0
0	11	7	1	1	0	0	0	0	0	0	0	0	0	no regular use of toilet school/home	0		0	1	0	1	1	0	0	0	0	0	1	1	0	0	0	0	0	0	0	unknown
0	13	10	1	1	1	0	0	0	1	0	0	0	0	no regular use of toilet school/home	0		0	0	0	1	1	0	0	0	0	0	1	1	0	0	0	0	0	0	0	unknown
1	12	9	1	1	0	1	0	0	0	1	0	0	1		1	pit latrine	1	1	0	1	1	0	0	0	0	0	1	1	0	0	0	0	0	0	0	1	0
1	12	9	1	1	0	0	0	0	0	0	0	0	1		1	pit latrine	0	0	0	1	1	0	0	0	0	0	1	1	0	0	0	0	0	0	0	1	0
1	12	8	1	1	0	1	0	0	0	1	0	0	0	no regular use of toilet school/home	0		0	1	0	1	1	0	0	0	0	0	1	1	0	0	0	0	0	0	0	unknown
0	12	7	1	1	0	1	0	0	0	1	0	0	0	no regular use of toilet school/home	0		0	0	0	1	1	0	0	0	0	0	1	1	0	0	0	0	0	0	0	unknown
1	12	9	1	1	0	0	0	0	0	0	0	0	0	no regular use of toilet school/home	0		0	1	0	1	1	0	0	0	0	0	1	1	0	0	0	0	0	0	0	unknown
0	11	8	1	1	1	0	0	0	1	0	0	0	0	no regular use of toilet school/home	0		0	0	0	1	1	1	12	0	0	0	1	1	0	0	0	0	0	0	0	unknown
0	14	8	1	1	0	1	0	0	0	1	0	0	0	no regular use of toilet school/home	0		0	0	0	1	1	0	0	0	0	0	1	1	0	0	0	0	0	0	0	unknown
0	13	9	1	1	1	0	0	0	1	0	0	0	0		1	pit latrine	0	1	1	1	1	0	0	0	0	0	1	1	0	0	0	0	0	0	0	1	0
0	14	7	1	1	1	0	0	0	1	0	0	0	0	no regular use of toilet school/home	0		0	0	0	1	1	0	0	0	0	0	1	1	0	0	0	0	0	0	0	unknown
0	15	7	1	1	0	0	0	0	0	0	0	0	1		1	pit latrine	1	0	0	1	1	0	0	0	0	0	1	1	0	0	0	0	0	0	0	1	0
0	12	9	1	1	1	0	0	0	1	0	0	0	1		1	pit latrine	1	0	0	1	1	1	10	0	0	0	1	1	0	0	0	0	0	0	0	1	0
1	16	7	1	1	0	1	0	0	0	1	0	0	0	no regular use of toilet school/home	0		0	1	0	1	1	1	9	0	0	0	1	1	0	0	0	0	0	0	0	unknown
1	12	7	1	1	0	0	0	0	0	0	0	0	1		1	pit latrine	1	0	0	1	1	1	9	0	0	0	1	1	0	0	0	0	0	0	0	1	0
1	12	10	1	1	0	1	0	0	0	1	0	0	0	no regular use of toilet school/home	0		0	0	0	1	1	0	0	0	0	0	1	1	0	0	0	0	0	0	0	unknown
1	13	8	1	1	1	0	0	0	1	0	0	0	0	no regular use of toilet school/home	0		0	1	0	1	1	0	0	0	0	0	1	1	0	0	0	0	0	0	0	unknown
1	11	7	1	1	1	0	0	0	1	0	0	0	1		1	pit latrine	1	0	0	1	1	0	0	0	0	0	1	1	0	0	0	0	0	0	0	1	0
1	12	7	1	1	1	0	0	0	1	0	0	0	0	no regular use of toilet school/home	0		0	1	0	1	1	0	0	0	0	0	1	1	0	0	0	0	0	0	0	unknown
0	15	9	1	1	0	0	0	0	0	0	0	0	1		1	pit latrine	1	0	0	1	1	0	0	0	0	0	1	1	0	0	0	0	0	0	0	1	0
0	16	7	1	1	0	0	1	0	0	0	1	0	1		1	pit latrine	1	0	0	1	1	0	0	0	0	0	1	1	0	0	0	0	0	0	0	1	0
0	17	9	1	1	1	0	0	0	1	0	0	0	0	no regular use of toilet school/home	0		0	0	0	1	1	1	1	0	0	0	1	1	0	0	0	0	0	0	0	unknown
0	15	8	2	2	1	0	0	0	1	0	0	0	1		1	pit latrine	1	4	0	1	1	1	2	0	0	0	1	1	0	0	0	0	0	0	1	1	0
0	16	12	1	2	1	0	0	0	1	0	0	0	0	no regular use of toilet school/home	0		0	4	0	0	0	1	15	0	0	0	1	1	0	0	0	0	0	0	1	unknown
1	12	4	2	2	1	0	0	0	1	0	0	0	1		1	pit latrine	1	4	0	1	1	1	3	0	0	0	1	1	0	0	0	0	0	0	1	1	0
0	12	7	2	2	1	0	0	0	1	0	0	0	1		1	pit latrine	1	4	0	1	0	0	0	0	0	0	1	1	0	0	0	0	0	0	1	1	0
1	14	9	0	2	1	0	0	0	1	0	0	0	1		1	pit latrine	1	4	0	1	1	0	0	0	0	0	1	1	0	0	0	0	0	0	1	1	0
1	16	8	2	2	1	0	0	0	1	0	0	0	1		1	pit latrine	1	0	0	1	1	1	19	0	0	0	1	1	0	0	0	0	0	0	0	1	0
1	14	9	2	2	1	0	0	0	1	0	0	0	1		1	pit latrine	1	4	0	1	0	0	0	0	0	0	1	1	0	0	0	0	0	0	1	1	0
0	17	5	1	2	1	0	0	0	1	0	0	0	1		1	pit latrine	1	4	0	1	0	0	0	0	0	0	1	1	0	0	0	0	0	0	1	1	0
0	16	11	0	2	1	0	0	0	1	0	0	0	1		1	pit latrine	1	4	0	1	1	1	2	0	0	0	1	1	0	0	0	0	0	0	1	1	0
0	18	8	2	0	1	0	0	0	1	0	0	0	0		1	pit latrine	0	2	1	1	1	1	4	0	0	0	1	1	0	0	0	0	0	0	0	1	0
0	17	8	2	2	1	0	0	0	1	0	0	0	0		1	pit latrine	1	0	0	1	1	0	0	0	0	0	1	1	0	0	0	0	0	0	0	1	0
1	16	9	2	2	1	0	0	0	1	0	0	0	1		1	pit latrine	1	4	0	1	0	1	8	0	0	0	1	1	0	0	0	0	0	0	1	1	0
1	17	5	2	2	1	0	0	0	1	0	0	0	0	no regular use of toilet school/home	0		0	1	0	1	0	1	3	0	0	0	1	1	0	0	0	0	0	0	0	unknown
1	17	10	2	3	1	0	0	0	0	0	0	0	1		1	pit latrine	1	4	0	1	1	0	0	0	0	0	1	1	0	0	0	0	0	0	1	1	0
1	16	6	2	2	0	1	0	0	1	0	0	0	1		1	pit latrine	1	0	0	1	1	0	0	0	0	0	1	1	0	0	0	0	0	0	0	1	0
1	15	8	2	2	0	1	0	0	1	0	0	0	1		1	pit latrine	1	0	0	1	0	0	0	0	0	0	1	1	0	0	0	0	0	0	0	1	0
0	15	6	2	2	1	0	0	0	1	0	0	0	1		1	pit latrine	1	0	0	1	0	1	12	0	0	0	1	1	0	0	0	0	0	0	0	1	0
0	7	14	2	2	1	0	0	0	1	0	0	0	1		1	pit latrine	1	0	0	1	0	0	0	0	0	0	1	1	0	0	0	0	0	0	0	1	0
0	8	6	2	2	1	0	0	0	1	0	0	0	1		1	pit latrine	1	3	0	1	0	0	0	0	0	0	1	1	0	0	0	0	0	0	1	1	0
0	7	9	2	2	1	0	0	0	1	0	0	0	1		1	pit latrine	1	4	0	1	0	0	0	0	0	0	1	1	0	0	0	0	0	0	1	1	0
0	8	4	0	2	1	0	0	0	1	0	0	0	1		1	pit latrine	1	0	0	1	0	0	0	0	0	0	1	1	0	0	0	0	0	0	0	1	0
1	7	4	2	2	1	0	0	0	1	0	0	0	1		1	pit latrine	1	0	0	1	0	0	0	0	0	0	1	1	0	0	0	0	0	0	0	1	0
1	7	9	2	2	1	0	0	0	1	0	0	0	1		1	pit latrine	1	0	0	1	1	0	0	0	0	0	1	1	0	0	0	0	0	0	0	1	0
1	7	12	2	2	1	0	0	0	1	0	0	0	1		1	pit latrine	1	0	0	1	1	0	0	0	0	0	1	1	0	0	0	0	0	0	0	1	0
1	7	7	2	2	1	0	0	0	1	0	0	0	1		1	pit latrine	1	0	1	1	0	0	0	0	0	0	1	1	0	0	0	0	0	0	0	1	0
1	9	8	2	2	1	0	0	0	1	0	0	0	1		1	pit latrine	1	0	0	1	0	0	0	0	0	0	1	1	0	0	0	0	0	0	0	1	0
0	7	11	0	2	1	0	0	0	1	0	0	0	1		1	pit latrine	1	0	0	1	0	0	0	0	0	0	1	1	0	0	0	0	0	0	0	1	0
0	8	8	2	2	1	0	0	0	1	0	0	0	1		1	pit latrine	1	0	0	1	0	0	0	0	0	0	1	1	0	0	0	0	0	0	0	1	0
0	8	10	2	2	1	0	0	0	1	0	0	0	1		1	pit latrine	1	0	0	1	0	0	0	0	0	0	1	1	0	0	0	0	0	0	0	1	0
0	8	9	2	2	1	0	0	0	1	0	0	0	1		1	pit latrine	1	0	0	1	0	0	0	0	0	0	1	1	0	0	0	0	0	0	0	1	0
0	9	8	2	2	1	0	0	0	1	0	0	0	1		1	pit latrine	1	0	0	1	0	0	0	0	0	0	1	1	0	0	0	0	0	0	0	1	0
0	9	7	1	2	1	0	0	0	1	0	0	0	1		1	pit latrine	1	0	0	1	0	0	0	0	0	0	1	1	0	0	0	0	0	0	0	1	0
1	10	11	1	1	1	0	0	0	1	0	0	0	1		1	pit latrine	1	0	0	1	0	0	0	0	0	0	1	1	0	0	0	0	0	0	0	1	0
1	9	5	2	2	1	0	0	0	1	0	0	0	1		1	pit latrine	1	0	0	1	0	0	0	0	0	0	1	1	0	0	0	0	0	0	0	1	0
1	9	9	2	2	1	0	0	0	1	0	0	0	1		1	pit latrine	1	1	0	1	0	0	0	0	0	0	1	1	0	0	0	0	0	0	0	1	0
0	9	8	2	2	1	0	0	0	1	0	0	0	1		1	pit latrine	1	3	0	1	1	0	0	0	0	0	1	1	0	0	0	0	0	0	1	1	0
0	9	10	2	2	1	0	0	0	1	0	0	0	1		1	pit latrine	1	0	0	1	0	0	0	0	0	0	1	1	0	0	0	0	0	0	0	1	0
0	12	11	0	2	0	1	0	0	1	0	0	0	1		1	pit latrine	1	0	0	1	1	0	0	0	0	0	1	1	0	0	0	0	0	0	0	1	0
0	11	9	2	2	1	0	0	0	1	0	0	0	1		1	pit latrine	1	3	0	1	1	0	0	0	0	0	1	1	0	0	0	0	0	0	1	1	0
0	11	4	2	2	0	1	0	0	1	0	0	0	1		1	pit latrine	1	0	0	1	1	0	0	0	0	0	1	1	0	0	0	0	0	0	0	1	0
0	15	11	0	2	1	0	0	0	1	0	0	0	1		1	pit latrine	1	1	0	1	1	0	0	0	0	0	1	1	0	0	0	0	0	0	0	1	0
0	10	6	2	2	1	0	0	0	1	0	0	0	1		1	pit latrine	1	0	0	1	1	0	0	0	0	0	1	1	0	0	0	0	0	0	0	1	0
0	11	9	2	2	0	1	0	0	0	0	0	1	1		1	pit latrine	1	0	0	1	0	0	0	0	0	0	1	1	0	0	0	0	0	0	0	1	0
1	8	12	0	2	1	0	0	0	1	0	0	0	0	no regular use of toilet school/home	0		0	0	0	1	0	0	0	0	0	0	1	1	0	0	0	0	0	0	0	unknown
1	11	9	2	2	1	0	0	0	1	0	0	0	1		1	pit latrine	1	0	0	1	0	1	11	0	0	0	1	1	0	0	0	0	0	0	0	1	0
1	12	5	2	2	1	0	0	0	1	0	0	0	0	no regular use of toilet school/home	0		0	0	0	1	0	0	0	0	0	0	1	1	0	0	0	0	0	0	0	unknown
0	10	8	2	2	1	0	0	0	1	0	0	0	1		1	pit latrine	1	0	0	1	1	1	7	0	0	0	1	1	0	0	0	0	0	0	0	1	0
0	12	9	2	2	1	0	0	0	1	0	0	0	1		1	pit latrine	1	0	0	1	0	1	9	0	0	0	1	1	0	0	0	0	0	0	0	1	0
0	12	10	2	2	1	0	0	0	1	0	0	0	1		1	pit latrine	1	0	0	1	1	0	0	0	0	0	1	1	0	0	0	0	0	0	0	1	0
0	12	7	2	2	0	1	0	0	1	0	0	0	1		1	pit latrine	1	0	0	1	0	0	0	0	0	0	1	1	0	0	0	0	0	0	0	1	0
0	13	11	2	2	1	0	0	0	1	0	0	0	1		1	pit latrine	1	0	0	1	0	0	0	0	0	0	1	1	0	0	0	0	0	0	0	1	0
0	13	9	2	2	1	0	0	0	1	0	0	0	1		1	pit latrine	1	0	0	1	1	0	0	0	0	0	1	1	0	0	0	0	0	0	0	1	0
0	12	6	2	2	1	0	0	0	1	0	0	0	1		1	pit latrine	1	0	0	1	1	0	0	0	0	0	1	1	0	0	0	0	0	0	0	1	0
1	12	8	2	2	1	0	0	0	1	0	0	0	1		1	pit latrine	1	0	0	1	0	0	0	0	0	0	1	1	0	0	0	0	0	0	0	1	0
1	13	6	2	2	1	0	0	0	1	0	0	0	1		1	pit latrine	1	0	0	1	1	0	0	0	0	0	1	1	0	0	0	0	0	0	0	1	0
0	12	8	2	2	1	0	0	0	1	0	0	0	1		1	pit latrine	1	0	0	1	1	0	0	0	0	0	1	1	0	0	0	0	0	0	0	1	0
1	12	9	2	2	1	0	0	0	1	0	0	0	1		1	pit latrine	1	0	0	1	1	0	0	0	0	0	1	1	0	0	0	0	0	0	0	1	0
1	12	3	2	2	1	0	0	0	1	0	0	0	0	no regular use of toilet school/home	0		0	0	0	1	0	0	0	0	0	0	1	1	0	0	0	0	0	0	0	unknown
0	12	7	2	2	1	0	0	0	1	0	0	0	1		1	pit latrine	1	0	0	1	1	0	0	0	0	0	1	1	0	0	0	0	0	0	0	1	0
0	14	10	2	2	1	0	0	0	1	0	0	0	1		1	pit latrine	1	0	0	1	1	0	0	0	0	0	1	1	0	0	0	0	0	0	0	1	0
0	12	4	2	2	1	0	0	0	1	0	0	0	1		1	pit latrine	1	0	0	1	0	0	0	0	0	0	1	1	0	0	0	0	0	0	0	1	0
0	13	6	2	2	1	0	0	0	1	0	0	0	1		1	pit latrine	1	0	0	1	0	0	0	0	0	0	1	1	0	0	0	0	0	0	0	1	0
0	13	4	2	2	1	0	0	0	1	0	0	0	1		1	pit latrine	1	1	0	1	1	0	0	0	0	0	1	1	0	0	0	0	0	0	0	1	0
1	13	11	2	2	1	0	0	0	0	0	0	0	1		1	pit latrine	1	3	0	1	1	0	0	0	0	0	1	1	0	0	0	0	0	0	1	1	0
1	13	8	0	2	0	1	0	0	1	0	0	0	1		1	pit latrine	1	0	0	1	0	0	0	0	0	0	1	1	0	0	0	0	0	0	0	1	0
1	13	6	2	2	1	0	0	0	1	0	0	0	1		1	pit latrine	1	0	0	1	0	1	3	0	0	0	1	1	0	0	0	0	0	0	0	1	0
0	15	7	2	2	1	0	0	0	1	0	0	0	1		1	pit latrine	1	0	0	1	0	0	0	0	0	0	1	1	0	0	0	0	0	0	0	1	0
0	15	5	2	2	1	0	0	0	1	0	0	0	1		1	pit latrine	1	0	0	1	1	0	0	0	0	0	1	1	0	0	0	0	0	0	0	1	0
0	13	7	2	2	1	0	0	0	1	0	0	0	1		1	pit latrine	1	0	0	1	0	0	0	0	0	0	1	1	0	0	0	0	0	0	0	1	0
0	14	9	2	2	1	0	0	0	1	0	0	0	1		1	pit latrine	1	0	0	1	0	0	0	0	0	0	1	1	0	0	0	0	0	0	0	1	0
0	12	8	2	2	1	0	0	0	1	0	0	0	1		1	pit latrine	1	0	0	1	0	0	0	0	0	0	1	1	0	0	0	0	0	0	0	1	0
0	14	11	2	2	1	0	0	0	0	0	0	0	1		1	pit latrine	1	4	0	1	1	0	0	0	0	0	1	1	0	0	0	0	0	0	1	1	0
1	13	5	0	0	0	0	0	0	0	0	0	0	0	no regular use of toilet school/home	0		0	4	0	1	0	1	1	0	0	0	1	1	0	0	0	0	0	0	1	unknown
1	12	7	2	2	1	0	0	0	1	0	0	0	1		1	pit latrine	1	0	0	1	0	1	8	0	0	0	1	1	0	0	0	0	0	0	0	1	0
1	13	8	2	2	1	0	0	0	1	0	0	0	1		1	pit latrine	1	0	1	1	1	0	0	0	0	0	1	1	0	0	0	0	0	0	0	1	0
1	13	4	2	2	1	0	0	0	1	0	0	0	1		1	pit latrine	1	0	0	1	0	0	0	0	0	0	1	1	0	0	0	0	0	0	0	1	0
1	13	14	0	2	0	0	0	0	0	0	0	0	1		1	pit latrine	1	0	0	1	1	1	5	0	0	0	1	1	0	0	0	0	0	0	0	1	0
1	7	5	1	2	1	0	0	0	1	0	0	0	1		1	pit latrine	1	4	0	1	0	0	0	0	0	0	12	1	1	0	0	0	0	1	1	1	0
1	7	8	2	2	1	0	0	0	1	0	0	0	1		1	pit latrine	1	3	0	1	0	0	0	0	0	0	12	1	1	0	0	0	0	1	1	1	0
1	6	5	2	1	1	0	0	0	1	0	0	0	1		1	pit latrine	1	3	1	1	0	0	0	0	0	0	12	1	1	0	0	0	0	1	1	1	0
1	6	9	1	0	1	0	0	0	1	0	0	0	1		1	pit latrine	1	3	0	1	0	0	0	0	0	0	12	1	1	0	0	0	0	1	1	1	0
1	7	7	2	1	1	0	0	0	1	0	0	0	1		1	pit latrine	1	3	1	1	0	0	0	0	0	0	12	1	1	0	0	0	0	1	1	1	0
0	7	11	1	1	1	0	0	0	1	0	0	0	1		1	pit latrine	1	4	1	1	0	0	0	0	0	0	12	1	1	0	0	0	0	1	1	1	0
0	8	10	2	1	1	0	0	0	1	0	0	0	1		1	pit latrine	1	4	1	1	1	1	2	0	0	0	12	1	1	0	0	0	0	1	1	1	0
0	8	8	2	1	1	0	0	0	1	0	0	0	1		1	pit latrine	1	0	1	1	0	0	0	0	0	0	12	1	1	0	0	0	0	1	0	1	0
0	8	6	2	2	1	0	0	0	1	0	0	0	1		1	pit latrine	1	3	1	1	0	0	0	0	0	0	12	1	1	0	0	0	0	1	1	1	0
0	8	8	2	2	1	0	0	0	1	0	0	0	1		1	pit latrine	1	0	1	1	0	1	7	0	0	0	12	1	1	0	0	0	0	1	0	1	0
1	9	11	1	2	1	0	0	0	1	0	0	0	1		1	pit latrine	1	0	1	1	0	1	3	0	0	0	12	1	1	0	0	0	0	1	0	1	0
1	9	6	2	2	1	0	0	0	1	0	0	0	1		1	pit latrine	1	0	1	1	0	0	0	0	0	0	12	1	1	0	0	0	0	1	0	1	0
1	9	3	3	3	0	0	0	1	0	0	0	1	1		1	pit latrine	1	0	1	1	0	0	0	0	0	0	12	1	1	0	0	0	0	1	0	1	0
1	9	8	2	1	1	0	0	0	1	0	0	0	1		1	pit latrine	1	0	1	1	0	0	0	0	0	0	12	1	1	0	0	0	0	1	0	1	0
0	10	8	2	2	1	0	0	0	1	0	0	0	1		1	pit latrine	1	3	1	1	0	1	1	0	0	0	12	1	1	0	0	0	0	1	1	1	0
0	9	6	2	1	1	0	0	0	1	0	0	0	1		1	pit latrine	1	0	1	1	0	0	0	0	0	0	12	1	1	0	0	0	0	1	0	1	0
0	9	9	2	2	1	0	0	0	1	0	0	0	1		1	pit latrine	1	0	1	1	0	0	0	0	0	0	12	1	1	0	0	0	0	1	0	1	0
0	9	4	3	3	0	0	0	1	0	0	0	1	1		1	pit latrine	1	0	1	1	0	0	0	0	0	0	12	1	1	0	0	0	0	1	0	1	0
0	10	8	2	2	1	0	0	0	1	0	0	0	1		1	pit latrine	1	0	1	1	1	0	0	0	0	0	12	1	1	0	0	0	0	1	0	1	0
1	12	5	2	2	1	0	0	0	1	0	0	0	1		1	pit latrine	1	3	1	1	0	1	29	0	0	0	12	1	1	0	0	0	0	1	1	1	0
1	12	10	2	2	1	0	0	0	1	0	0	0	1		1	pit latrine	1	0	1	1	0	1	10	0	0	0	12	1	1	0	0	0	0	1	0	1	0
1	13	5	2	2	1	0	0	0	1	0	0	0	1		1	pit latrine	1	0	1	1	1	0	0	0	0	0	12	1	1	0	0	0	0	1	0	1	0
1	12	9	2	2	1	0	0	0	1	0	0	0	1		1	pit latrine	1	3	1	1	0	0	0	0	0	0	12	1	1	0	0	0	0	1	1	1	0
1	10	4	2	1	1	0	0	0	1	0	0	0	1		1	pit latrine	1	3	1	1	1	1	7	0	0	0	12	1	1	0	0	0	0	1	1	1	0
0	10	5	3	3	1	0	0	0	0	0	0	1	1		1	pit latrine	1	0	1	1	0	0	0	0	0	0	12	1	1	0	0	0	0	1	0	1	0
0	10	6	2	2	1	0	0	0	1	0	0	0	1		1	pit latrine	1	3	1	1	0	0	0	0	0	0	12	1	1	0	0	0	0	1	1	1	0
0	12	8	2	2	1	0	0	0	1	0	0	0	1		1	pit latrine	1	3	1	1	1	0	0	0	0	0	12	1	1	0	0	0	0	1	1	1	0
0	12	7	2	2	1	0	0	0	1	0	0	0	1		1	pit latrine	1	0	1	1	1	0	0	0	0	0	12	1	1	0	0	0	0	1	0	1	0
0	12	5	2	2	1	0	0	0	1	0	0	0	1		1	pit latrine	1	2	1	1	0	0	0	0	0	0	12	1	1	0	0	0	0	1	0	1	0
1	12	5	2	2	1	0	0	0	1	0	0	0	1		1	pit latrine	1	3	1	1	1	0	0	0	0	0	12	1	1	0	0	0	0	1	1	1	0
1	11	8	2	2	1	0	0	0	1	0	0	0	1		1	pit latrine	1	3	1	1	0	0	0	0	0	0	12	1	1	0	0	0	0	1	1	1	0
1	12	4	2	2	1	0	0	0	1	0	0	0	1		1	pit latrine	1	2	1	1	1	0	0	0	0	0	12	1	1	0	0	0	0	1	0	1	0
1	12	9	2	2	1	0	0	0	1	0	0	0	1		1	pit latrine	1	0	1	1	0	0	0	0	0	0	12	1	1	0	0	0	0	1	0	1	0
1	11	8	2	2	1	0	0	0	1	0	0	0	1		1	pit latrine	1	2	1	1	0	0	0	0	0	0	12	1	1	0	0	0	0	1	0	1	0
0	11	4	2	2	1	0	0	0	1	0	0	0	1		1	pit latrine	1	3	1	1	1	0	0	0	0	0	12	1	1	0	0	0	0	1	1	1	0
0	11	9	2	2	1	0	0	0	1	0	0	0	1		1	pit latrine	1	3	1	1	0	0	0	0	0	0	12	1	1	0	0	0	0	1	1	1	0
0	10	8	2	2	1	0	0	0	1	0	0	0	1		1	pit latrine	1	3	1	1	1	1	9	0	0	0	12	1	1	0	0	0	0	1	1	1	0
0	10	10	2	2	1	0	0	0	1	0	0	0	1		1	pit latrine	1	4	1	1	0	1	31	0	0	0	12	1	1	0	0	0	0	1	1	1	0
0	10	5	2	2	1	0	0	0	1	0	0	0	1		1	pit latrine	1	3	1	1	0	0	0	0	0	0	12	1	1	0	0	0	0	1	1	1	0
1	14	8	2	2	1	0	0	0	1	0	0	0	1		1	pit latrine	1	3	1	1	0	0	0	0	0	0	12	1	1	0	0	0	0	1	1	1	0
1	13	5	2	2	1	0	0	0	1	0	0	0	1		1	pit latrine	1	0	1	1	0	0	0	0	0	0	12	1	1	0	0	0	0	1	0	1	0
1	14	11	2	2	1	0	0	0	1	0	0	0	1		1	pit latrine	1	0	1	1	1	0	0	0	0	0	12	1	1	0	0	0	0	1	0	1	0
1	14	8	2	2	1	0	0	0	1	0	0	0	1		1	pit latrine	1	4	1	1	0	1	3	0	0	0	12	1	1	0	0	0	0	1	1	1	0
1	14	5	2	2	1	0	0	0	1	0	0	0	1		1	pit latrine	1	3	1	1	1	0	0	0	0	0	12	1	1	0	0	0	0	1	1	1	0
0	12	8	2	2	1	0	0	0	1	0	0	0	1		1	pit latrine	1	3	1	1	0	0	0	0	0	0	12	1	1	0	0	0	0	1	1	1	0
0	12	5	2	2	1	0	0	0	1	0	0	0	1		1	pit latrine	1	3	1	1	1	1	6	0	0	0	12	1	1	0	0	0	0	1	1	1	0
0	15	8	2	2	1	0	0	0	1	0	0	0	1		1	pit latrine	1	3	1	1	1	0	0	0	0	0	12	1	1	0	0	0	0	1	1	1	0
0	12	5	2	2	1	0	0	0	1	0	0	0	1		1	pit latrine	1	0	1	1	1	0	0	0	0	0	12	1	1	0	0	0	0	1	0	1	0
0	12	7	2	2	1	0	0	0	1	0	0	0	1		1	pit latrine	1	0	1	1	1	0	0	0	0	0	12	1	1	0	0	0	0	1	0	1	0
1	14	8	2	2	1	0	0	0	1	0	0	0	1		1	pit latrine	1	0	1	1	1	0	0	0	0	0	12	1	1	0	0	0	0	1	0	1	0
1	14	6	2	2	1	0	0	0	1	0	0	0	1		1	pit latrine	1	0	1	1	1	0	0	0	0	0	12	1	1	0	0	0	0	1	0	1	0
1	14	10	2	2	1	0	0	0	1	0	0	0	1		1	pit latrine	1	3	1	1	1	0	0	0	0	0	12	1	1	0	0	0	0	1	1	1	0
1	14	9	2	2	1	0	0	0	1	0	0	0	1		1	pit latrine	1	0	1	1	1	0	0	0	0	0	12	1	1	0	0	0	0	1	0	1	0
1	15	12	2	2	1	0	0	0	1	0	0	0	1		1	pit latrine	1	3	1	1	1	0	0	0	0	0	12	1	1	0	0	0	0	1	1	1	0
0	14	7	2	2	1	0	0	0	1	0	0	0	1		1	pit latrine	1	0	1	1	1	0	0	0	0	0	12	1	1	0	0	0	0	1	0	1	0
0	15	13	2	2	1	0	0	0	1	0	0	0	1		1	pit latrine	1	4	1	1	1	1	6	0	0	0	12	1	1	0	0	0	0	1	1	1	0
0	15	10	2	2	1	0	0	0	1	0	0	0	1		1	pit latrine	1	4	1	1	1	0	0	0	0	0	12	1	1	0	0	0	0	1	1	1	0
0	14	6	3	2	0	0	0	1	1	0	0	0	1		1	pit latrine	1	0	1	1	1	0	0	0	0	0	12	1	1	0	0	0	0	1	0	1	0
0	14	6	2	2	1	0	0	0	1	0	0	0	1		1	pit latrine	1	0	1	1	1	0	0	0	0	0	12	1	1	0	0	0	0	1	0	1	0
1	13	12	2	1	1	0	0	0	1	0	0	0	1		1	pit latrine	1	4	1	1	0	0	0	0	0	0	2	0	1	0	0	0	0	1	1	1	0
1	14	7	2	2	1	0	0	0	1	0	0	0	1		1	pit latrine	1	0	1	1	0	0	0	0	0	0	2	0	1	0	0	0	0	1	0	1	0
1	11	15	2	2	1	0	0	0	1	0	0	0	1		1	pit latrine	1	0	1	1	0	0	0	0	0	0	2	0	1	0	0	0	0	1	0	1	0
1	14	13	2	1	1	0	0	0	1	0	0	0	1		1	pit latrine	1	4	1	1	0	0	0	0	0	0	2	0	1	0	0	0	0	1	1	1	0
1	12	10	2	1	1	0	0	0	1	0	0	0	1		1	pit latrine	1	4	1	1	1	0	0	0	0	0	2	0	1	0	0	0	0	1	1	1	0
1	13	6	1	2	1	0	0	0	1	0	0	0	1		1	pit latrine	1	0	1	1	1	0	0	0	0	0	2	0	1	0	0	0	0	1	0	1	0
0	13	8	2	1	1	0	0	0	1	0	0	0	1		1	pit latrine	1	4	1	1	1	0	0	0	0	0	2	0	1	0	0	0	0	1	1	1	0
0	15	10	2	2	1	0	0	0	1	0	0	0	1		1	pit latrine	1	0	1	1	1	0	0	0	0	0	2	0	1	0	0	0	0	1	0	1	0
0	14	9	2	2	1	0	0	0	1	0	0	0	1		1	pit latrine	1	0	1	1	1	0	0	0	0	0	2	0	1	0	0	0	0	1	0	1	0
0	16	5	2	2	1	0	0	0	1	0	0	0	1		1	pit latrine	1	4	1	1	0	0	0	0	0	0	2	0	1	0	0	0	0	1	1	1	0
0	13	7	2	1	1	0	0	0	1	0	0	0	1		1	pit latrine	1	4	1	1	1	0	0	0	0	0	2	0	1	0	0	0	0	1	1	1	0
0	12	10	2	2	1	0	0	0	1	0	0	0	1		1	pit latrine	1	0	1	1	1	0	0	0	0	0	2	0	1	0	0	0	0	1	0	1	0
0	13	10	2	2	1	0	0	0	1	0	0	0	0	yes regular use at school/home	0		0	0	1	1	1	0	0	0	0	0	2	0	1	0	0	0	0	1	0	unknown
1	9	13	2	2	1	0	0	0	1	0	0	0	1		1	pit latrine	1	0	1	1	0	1	12	0	0	0	2	0	1	0	0	0	0	1	0	1	0
1	12	7	2	1	1	0	0	0	1	0	0	0	1		1	pit latrine	1	0	1	1	0	0	0	0	0	0	2	0	1	0	0	0	0	1	0	1	0
1	9	10	2	2	1	0	0	0	1	0	0	0	1		1	pit latrine	1	0	1	1	0	1	9	0	0	0	2	0	1	0	0	0	0	1	0	1	0
1	10	10	2	2	1	0	0	0	1	0	0	0	1		1	pit latrine	1	0	1	1	0	0	0	0	0	0	2	0	1	0	0	0	0	1	0	1	0
1	10	9	2	2	1	0	0	0	1	0	0	0	1		1	pit latrine	1	0	1	1	1	0	0	0	0	0	2	0	1	0	0	0	0	1	0	1	0
0	9	8	2	1	1	0	0	0	1	0	0	0	1		1	pit latrine	1	0	1	1	0	0	0	0	0	0	2	0	1	0	0	0	0	1	0	1	0
1	7	11	1	2	1	0	0	0	1	0	0	0	1		1	pit latrine	1	0	1	1	0	0	0	0	0	0	2	0	1	0	0	0	0	1	0	1	0
0	6	9	2	2	1	0	0	0	1	0	0	0	1		1	pit latrine	1	0	1	1	0	0	0	0	0	0	2	0	1	0	0	0	0	1	0	1	0
0	7	12	2	2	1	0	0	0	1	0	0	0	1		1	pit latrine	1	4	1	1	0	0	0	0	0	0	2	0	1	0	0	0	0	1	1	1	0
0	7	8	2	2	1	0	0	0	1	0	0	0	1		1	pit latrine	1	4	1	1	0	0	0	0	0	0	2	0	1	0	0	0	0	1	1	1	0
0	6	6	2	2	1	0	0	0	1	0	0	0	1		1	pit latrine	1	3	1	1	0	0	0	0	0	0	2	0	1	0	0	0	0	1	1	1	0
0	14	6	2	2	1	0	0	0	1	0	0	0	1		1	pit latrine	1	3	1	1	0	0	0	0	0	0	2	0	1	0	0	0	0	1	1	1	0
0	14	10	2	2	1	0	0	0	1	0	0	0	1		1	pit latrine	1	0	1	1	1	0	0	0	0	0	2	0	1	0	0	0	0	1	0	1	0
1	12	11	2	2	1	0	0	0	1	0	0	0	1		1	pit latrine	1	3	1	1	0	0	0	0	0	0	2	0	1	0	0	0	0	1	1	1	0
1	14	10	2	2	1	0	0	0	1	0	0	0	1		1	pit latrine	1	4	1	1	0	0	0	0	0	0	2	0	1	0	0	0	0	1	1	1	0
1	15	11	2	2	1	0	0	0	1	0	0	0	1		1	pit latrine	1	0	1	1	0	0	0	0	0	0	2	0	1	0	0	0	0	1	0	1	0
1	14	8	2	2	1	0	0	0	1	0	0	0	1		1	pit latrine	1	0	1	1	1	0	0	0	0	0	2	0	1	0	0	0	0	1	0	1	0
1	15	5	2	2	1	0	0	0	1	0	0	0	1		1	pit latrine	1	0	1	1	1	0	0	0	0	0	2	0	1	0	0	0	0	1	0	1	0
1	11	11	2	2	1	0	0	0	1	0	0	0	1		1	pit latrine	1	2	1	1	0	0	0	0	0	0	2	0	1	0	0	0	0	1	0	1	0
0	14	12	2	2	1	0	0	0	1	0	0	0	1		1	pit latrine	1	2	1	1	0	0	0	0	0	0	2	0	1	0	0	0	0	1	0	1	0
0	11	6	2	3	1	0	0	0	0	0	0	1	1		1	pit latrine	1	0	1	1	0	0	0	0	0	0	2	0	1	0	0	0	0	1	0	1	0
1	13	8	2	2	1	0	0	0	1	0	0	0	1		1	pit latrine	1	0	1	1	0	0	0	0	0	0	2	0	1	0	0	0	0	1	0	1	0
1	12	4	2	3	1	0	0	0	0	0	0	1	1		1	pit latrine	1	0	1	1	1	0	0	0	0	0	2	0	1	0	0	0	0	1	0	1	0
0	12	8	2	2	1	0	0	0	1	0	0	0	1		1	pit latrine	1	0	1	1	0	0	0	0	0	0	2	0	1	0	0	0	0	1	0	1	0
1	13	9	2	2	1	0	0	0	1	0	0	0	1		1	pit latrine	1	2	1	1	1	1	2	0	0	0	2	0	1	0	0	0	0	1	0	1	0
0	11	11	2	2	1	0	0	0	1	0	0	0	1		1	pit latrine	1	2	1	1	1	1	1	0	0	0	2	0	1	0	0	0	0	1	0	1	0
0	17	8	2	2	1	0	0	0	1	0	0	0	1		1	pit latrine	1	3	1	1	1	0	0	0	0	0	2	0	1	0	0	0	0	1	1	1	0
0	12	7	2	2	1	0	0	0	1	0	0	0	1		1	pit latrine	1	0	1	1	1	0	0	0	0	0	2	0	1	0	0	0	0	1	0	1	0
0	10	8	2	2	1	0	0	0	1	0	0	0	1		1	pit latrine	1	2	1	1	0	0	0	0	0	0	2	0	1	0	0	0	0	1	0	1	0
0	12	5	2	3	1	0	0	0	0	0	0	1	1		1	pit latrine	1	0	1	1	0	0	0	0	0	0	2	0	1	0	0	0	0	1	0	1	0
0	13	11	2	2	1	0	0	0	1	0	0	0	1		1	pit latrine	1	0	1	1	0	1	4	0	0	0	2	0	1	0	0	0	0	1	0	1	0
1	11	11	2	2	1	0	0	0	1	0	0	0	1		1	pit latrine	1	1	1	1	1	0	0	0	0	0	2	0	1	0	0	0	0	1	0	1	0
1	9	8	2	2	1	0	0	0	1	0	0	0	1		1	pit latrine	1	4	1	1	0	0	0	0	0	0	2	0	1	0	0	0	0	1	1	1	0
1	9	5	2	2	1	0	0	0	1	0	0	0	1		1	pit latrine	1	2	1	1	0	0	0	0	0	0	2	0	1	0	0	0	0	1	0	1	0
0	13	8	2	2	1	0	0	0	1	0	0	0	1		1	pit latrine	1	0	1	1	0	0	0	0	0	0	2	0	1	0	0	0	0	1	0	1	0
1	6	11	2	2	1	0	0	0	1	0	0	0	1		1	pit latrine	1	0	1	1	0	0	0	0	0	0	2	0	1	0	0	0	0	1	0	1	0
0	12	8	2	2	1	0	0	0	1	0	0	0	1		1	pit latrine	1	0	1	1	0	0	0	0	0	0	2	0	1	0	0	0	0	1	0	1	0
1	11	6	2	2	1	0	0	0	1	0	0	0	1		1	pit latrine	1	0	1	1	0	0	0	0	0	0	2	0	1	0	0	0	0	1	0	1	0
0	16	10	2	2	1	0	0	0	1	0	0	0	1		1	pit latrine	1	1	1	1	1	1	3	0	0	0	2	0	1	0	0	0	0	1	0	1	0
1	10	7	2	2	1	0	0	0	1	0	0	0	1		1	pit latrine	1	4	1	1	0	1	1	0	0	0	2	0	1	0	0	0	0	1	1	1	0
1	9	9	2	2	1	0	0	0	1	0	0	0	1		1	pit latrine	1	1	1	1	0	0	0	0	0	0	2	0	1	0	0	0	0	1	0	1	0
0	9	6	2	2	1	0	0	0	1	0	0	0	1		1	pit latrine	1	1	1	1	0	0	0	0	0	0	2	0	1	0	0	0	0	1	0	1	0
0	15	4	2	2	1	0	0	0	1	0	0	0	1		1	pit latrine	1	2	1	1	0	0	0	0	0	0	2	0	1	0	0	0	0	1	0	1	0
0	12	7	2	2	1	0	0	0	1	0	0	0	1		1	pit latrine	1	0	1	1	0	0	0	0	0	0	2	0	1	0	0	0	0	1	0	1	0
0	8	5	2	2	1	0	0	0	1	0	0	0	1		1	pit latrine	1	0	1	1	0	0	0	0	0	0	2	0	1	0	0	0	0	1	0	1	0
0	11	10	2	2	1	0	0	0	1	0	0	0	1		1	pit latrine	1	0	1	1	0	0	0	0	0	0	2	0	1	0	0	0	0	1	0	1	0
0	11	4	2	3	1	0	0	0	0	0	0	1	1		1	pit latrine	1	0	1	1	0	0	0	0	0	0	2	0	1	0	0	0	0	1	0	1	0
1	8	9	0	2	1	0	0	0	1	0	0	0	1		1	pit latrine	1	4	1	1	1	0	0	0	0	0	123	1	1	1	0	0	1	0	1	1	0
1	8	7	0	0	1	0	0	0	1	0	0	0	1		1	pit latrine	1	3	1	1	0	0	0	0	0	0	123	1	1	1	0	0	1	0	1	1	0
1	8	10	2	2	0	0	0	0	0	0	0	0	1	no regular use of toilet school/home	0		1	0	1	1	1	1	7	0	0	0	123	1	1	1	0	0	1	0	0	unknown
1	8	5	2	2	1	0	0	0	1	0	0	0	1		1	pit latrine	1	4	1	1	1	1	2	0	0	0	123	1	1	1	0	0	1	0	1	1	0
0	9	8	0	2	1	0	0	0	1	0	0	0	1		1	pit latrine	1	4	1	1	1	1	3	0	0	0	123	1	1	1	0	0	1	0	1	1	0
0	9	9	0	0	1	0	0	0	1	0	0	0	1		1	pit latrine	1	4	1	1	1	1	4	0	0	0	123	1	1	1	0	0	1	0	1	1	0
0	10	5	2	1	1	0	0	0	1	0	0	0	1		1	pit latrine	1	4	1	1	1	0	0	0	0	0	123	1	1	1	0	0	1	0	1	1	0
0	10	8	0	0	1	0	0	0	1	0	0	0	1		1	pit latrine	1	4	1	1	0	0	0	0	0	0	123	1	1	1	0	0	1	0	1	1	0
0	11	7	0	2	1	0	0	0	1	0	0	0	1		1	pit latrine	1	4	1	1	1	0	0	0	0	0	123	1	1	1	0	0	1	0	1	1	0
1	8	11	0	0	1	0	0	0	1	0	0	0	1		1	pit latrine	1	4	1	1	1	1	3	0	0	0	123	1	1	1	0	0	1	0	1	1	0
0	8	9	0	0	1	0	0	0	1	0	0	0	1		1	pit latrine	1	4	1	1	1	1	11	0	0	0	123	1	1	1	0	0	1	0	1	1	0
1	10	8	2	2	1	0	0	0	1	0	0	0	1		1	pit latrine	1	4	1	1	1	0	0	0	0	0	123	1	1	1	0	0	1	0	1	1	0
1	10	8	0	0	1	0	0	0	1	0	0	0	1		1	pit latrine	1	4	1	1	1	0	0	0	0	0	123	1	1	1	0	0	1	0	1	1	0
1	8	6	2	2	1	0	0	0	1	0	0	0	1		1	pit latrine	1	4	1	1	0	0	0	0	0	0	123	1	1	1	0	0	1	0	1	1	0
1	10	11	0	0	1	0	0	0	1	0	0	0	1		1	pit latrine	1	4	1	1	0	1	9	0	0	0	123	1	1	1	0	0	1	0	1	1	0
1	9	9	0	2	1	0	0	0	1	0	0	0	1		1	Flush toilet	1	4	1	1	1	0	0	0	0	0	123	1	1	1	0	0	1	0	1	2	1
1	10	10	0	0	1	0	0	0	1	0	0	0	1		1	pit latrine	1	4	1	1	1	0	0	0	0	0	123	1	1	1	0	0	1	0	1	1	0
0	9	8	2	2	1	0	0	0	1	0	0	0	1		1	pit latrine	1	4	1	1	1	0	0	0	0	0	123	1	1	1	0	0	1	0	1	1	0
0	12	12	0	2	1	0	0	0	1	0	0	0	1		1	pit latrine	1	4	1	1	1	0	0	0	0	0	123	1	1	1	0	0	1	0	1	1	0
0	8	9	0	2	1	0	0	0	1	0	0	0	1		1	pit latrine	1	4	1	1	1	0	0	0	0	0	123	1	1	1	0	0	1	0	1	1	0
1	10	11	2	2	1	0	0	0	1	0	0	0	1		1	pit latrine	1	4	1	1	1	0	0	0	0	0	123	1	1	1	0	0	1	0	1	1	0
1	12	9	0	2	1	0	0	0	1	0	0	0	1		1	pit latrine	1	4	1	1	1	0	0	0	0	0	123	1	1	1	0	0	1	0	1	1	0
1	11	6	2	2	1	0	0	0	1	0	0	0	1		1	pit latrine	1	4	1	1	1	0	0	0	0	0	123	1	1	1	0	0	1	0	1	1	0
1	13	8	2	2	1	0	0	0	1	0	0	0	1		1	pit latrine	1	4	1	1	1	0	0	0	0	0	123	1	1	1	0	0	1	0	1	1	0
1	11	9	2	2	1	0	0	0	1	0	0	0	1		1	pit latrine	1	4	1	1	1	0	0	0	0	0	123	1	1	1	0	0	1	0	1	1	0
0	13	11	0	2	0	0	0	0	0	0	0	0	1		1	pit latrine	1	4	1	1	1	0	0	0	0	0	123	1	1	1	0	0	1	0	1	1	0
0	13	8	0	0	1	0	0	0	1	0	0	0	1		1	pit latrine	1	4	1	1	1	0	0	0	0	0	123	1	1	1	0	0	1	0	1	1	0
0	13	6	2	2	1	0	0	0	1	0	0	0	1		1	pit latrine	1	4	1	1	1	0	0	0	0	0	123	1	1	1	0	0	1	0	1	1	0
0	13	8	2	2	0	0	0	0	0	0	0	0	1		1	pit latrine	1	4	1	1	1	0	0	0	0	0	123	1	1	1	0	0	1	0	1	1	0
1	12	9	2	2	0	0	0	0	0	0	0	0	1		1	pit latrine	1	4	1	1	1	0	0	0	0	0	123	1	1	1	0	0	1	0	1	1	0
1	12	8	2	2	1	0	0	0	1	0	0	0	1		1	pit latrine	1	4	1	1	1	0	0	0	0	0	123	1	1	1	0	0	1	0	1	1	0
1	12	7	2	2	0	0	0	0	0	0	0	0	1		1	pit latrine	1	4	1	1	1	0	0	0	0	0	123	1	1	1	0	0	1	0	1	1	0
1	15	8	2	2	1	0	0	0	1	0	0	0	1		1	pit latrine	1	4	1	1	1	0	0	0	0	0	123	1	1	1	0	0	1	0	1	1	0
1	13	11	0	2	1	0	0	0	1	0	0	0	1		1	pit latrine	1	4	1	1	1	0	0	0	0	0	123	1	1	1	0	0	1	0	1	1	0
0	14	9	2	2	1	0	0	0	1	0	0	0	1		1	pit latrine	1	4	1	1	1	0	0	0	0	0	123	1	1	1	0	0	1	0	1	1	0
0	13	10	0	2	1	0	0	0	1	0	0	0	1		1	pit latrine	1	4	1	1	1	1	3	0	0	0	123	1	1	1	0	0	1	0	1	1	0
0	14	9	0	0	1	0	0	0	1	0	0	0	1		1	pit latrine	1	4	1	1	1	0	0	0	0	0	123	1	1	1	0	0	1	0	1	1	0
0	13	7	2	2	1	0	0	0	1	0	0	0	1		1	pit latrine	1	4	1	1	1	0	0	0	0	0	123	1	1	1	0	0	1	0	1	1	0
0	15	9	0	2	1	0	0	0	1	0	0	0	1		1	pit latrine	1	4	1	1	1	0	0	0	0	0	123	1	1	1	0	0	1	0	1	1	0
1	14	10	0	0	1	0	0	0	1	0	0	0	1		1	pit latrine	1	4	1	1	1	0	0	0	0	0	123	1	1	1	0	0	1	0	1	1	0
1	13	8	2	2	1	0	0	0	1	0	0	0	1		1	pit latrine	1	4	1	1	1	1	3	0	0	0	123	1	1	1	0	0	1	0	1	1	0
1	12	11	2	2	1	0	0	0	1	0	0	0	1		1	pit latrine	1	4	1	1	1	0	0	0	0	0	123	1	1	1	0	0	1	0	1	1	0
1	12	7	0	2	0	0	0	0	0	0	0	0	1		1	pit latrine	1	4	1	1	1	1	1	0	0	0	123	1	1	1	0	0	1	0	1	1	0
1	14	8	0	2	1	0	0	0	1	0	0	0	1		1	pit latrine	1	3	1	1	1	0	0	0	0	0	123	1	1	1	0	0	1	0	1	1	0
1	15	11	2	2	0	0	0	0	0	0	0	0	1		1	pit latrine	1	4	1	1	1	1	1	0	0	0	123	1	1	1	0	0	1	0	1	1	0
1	13	8	0	2	1	0	0	0	1	0	0	0	1		1	pit latrine	1	4	1	1	1	0	0	0	0	0	123	1	1	1	0	0	1	0	1	1	0
0	14	11	2	2	1	0	0	0	1	0	0	0	1		1	pit latrine	1	4	1	1	1	0	0	0	0	0	123	1	1	1	0	0	1	0	1	1	0
0	14	7	0	2	1	0	0	0	1	0	0	0	1		1	pit latrine	1	3	1	1	1	1	2	0	0	0	123	1	1	1	0	0	1	0	1	1	0
0	12	9	0	2	0	0	0	0	0	0	0	0	1		1	pit latrine	1	4	1	1	1	0	0	0	0	0	123	1	1	1	0	0	1	0	1	1	0
0	13	8	0	2	1	0	0	0	1	0	0	0	1		1	pit latrine	1	4	1	1	1	1	5	0	0	0	123	1	1	1	0	0	1	0	1	1	0
1	14	5	2	2	0	0	0	0	0	0	0	0	1		1	pit latrine	1	3	1	1	1	1	7	0	0	0	123	1	1	1	0	0	1	0	1	1	0
1	15	10	0	2	1	0	0	0	1	0	0	0	1		1	pit latrine	1	3	1	1	1	0	0	0	0	0	123	1	1	1	0	0	1	0	1	1	0
1	15	6	0	2	1	0	0	0	0	0	1	0	1		1	pit latrine	1	4	1	1	1	1	3	0	0	0	123	1	1	1	0	0	1	0	1	1	0
1	12	9	0	0	1	0	0	0	1	0	0	0	1		1	pit latrine	1	4	1	1	1	0	0	0	0	0	123	1	1	1	0	0	1	0	1	1	0
1	14	10	0	2	1	0	0	0	1	0	0	0	1		1	pit latrine	1	4	1	1	1	0	0	0	0	0	123	1	1	1	0	0	1	0	1	1	0
1	14	9	2	2	1	0	0	0	1	0	0	0	1		1	pit latrine	1	4	1	1	1	0	0	0	0	0	123	1	1	1	0	0	1	0	1	1	0
1	17	8	0	2	0	0	0	0	0	0	0	0	1		1	pit latrine	1	4	1	1	1	1	4	0	0	0	123	1	1	1	0	0	1	0	1	1	0
1	15	6	2	2	1	0	0	0	1	0	0	0	1		1	pit latrine	1	3	1	1	1	1	10	0	0	0	123	1	1	1	0	0	1	0	1	1	0
0	16	8	0	2	0	0	0	0	0	0	0	0	1		1	pit latrine	1	4	1	1	1	1	5	0	0	0	123	1	1	1	0	0	1	0	1	1	0
0	16	11	0	2	1	0	0	0	1	0	0	0	1		1	pit latrine	1	4	1	1	1	1	2	0	0	0	123	1	1	1	0	0	1	0	1	1	0
0	13	12	0	0	1	0	0	0	1	0	0	0	1		1	pit latrine	1	4	1	1	1	0	0	0	0	0	1	1	0	0	0	0	0	0	1	1	0
0	10	9	2	2	1	0	0	0	1	0	0	0	1		1	pit latrine	1	3	1	1	1	1	3	0	0	0	1	1	0	0	0	0	0	0	1	1	0
0	13	21	1	2	1	0	0	0	1	0	0	0	1		1	pit latrine	1	4	1	1	1	1	9	0	0	0	1	1	0	0	0	0	0	0	1	1	0
0	14	18	2	2	1	0	0	0	0	0	0	0	1		1	pit latrine	1	4	1	1	1	1	9	0	0	0	1	1	0	0	0	0	0	0	1	1	0
1	12	14	2	2	1	0	0	0	1	0	0	0	1		1	pit latrine	1	3	1	1	1	0	0	0	0	0	1	1	0	0	0	0	0	0	1	1	0
0	13	10	2	2	1	0	0	0	1	0	0	0	1		1	pit latrine	1	3	1	1	1	1	4	0	0	0	1	1	0	0	0	0	0	0	1	1	0
1	11	15	2	2	1	0	0	0	1	0	0	0	1	yes regular use at school/home	0		1	4	1	1	1	1	12	0	0	0	1	1	0	0	0	0	0	0	1	unknown
1	12	17	2	2	1	0	0	0	1	0	0	0	1		1	pit latrine	1	3	1	1	1	0	0	0	0	0	1	1	0	0	0	0	0	0	1	1	0
1	12	13	2	2	1	0	0	0	1	0	0	0	1		1	pit latrine	1	3	1	1	1	1	11	0	0	0	1	1	0	0	0	0	0	0	1	1	0
1	13	8	2	2	0	0	0	0	0	0	0	0	1		1	pit latrine	0	3	0	1	1	0	0	0	0	0	1	1	0	0	0	0	0	0	1	1	0
1	14	11	2	2	1	0	0	0	1	0	0	0	1		1	pit latrine	1	3	1	1	1	0	0	0	0	0	1	1	0	0	0	0	0	0	1	1	0
1	14	12	0	0	1	0	0	0	1	0	0	0	1		1	pit latrine	1	3	1	1	1	0	0	0	0	0	1	1	0	0	0	0	0	0	1	1	0
1	13	20	2	2	1	0	0	0	1	0	0	0	1		1	pit latrine	1	4	1	1	1	1	1	0	0	0	1	1	0	0	0	0	0	0	1	1	0
1	14	7	2	2	1	0	0	0	1	0	0	0	1		1	pit latrine	1	4	1	1	1	0	0	0	0	0	1	1	0	0	0	0	0	0	1	1	0
1	13	15	2	2	1	0	0	0	1	0	0	0	1		1	pit latrine	1	4	1	1	1	1	6	0	0	0	1	1	0	0	0	0	0	0	1	1	0
0	14	10	2	2	1	0	0	0	1	0	0	0	1		1	pit latrine	1	3	1	1	1	1	3	0	0	0	1	1	0	0	0	0	0	0	1	1	0
1	14	14	2	2	1	0	0	0	1	0	0	0	1	no regular use of toilet school/home	0		0	4	1	1	1	0	0	0	0	0	1	1	0	0	0	0	0	0	1	unknown
0	13	12	2	2	1	0	0	0	1	0	0	0	1		1	pit latrine	1	3	1	1	1	1	9	0	0	0	1	1	0	0	0	0	0	0	1	1	0
1	13	8	2	2	1	0	0	0	1	0	0	0	1		1	pit latrine	0	4	0	1	1	0	0	0	0	0	1	1	0	0	0	0	0	0	1	1	0
1	13	7	2	2	1	0	0	0	1	0	0	0	1		1	pit latrine	1	4	1	1	1	0	0	0	0	0	1	1	0	0	0	0	0	0	1	1	0
1	14	12	2	2	0	1	0	0	1	0	0	0	1		1	pit latrine	1	3	1	1	1	0	0	0	0	0	1	1	0	0	0	0	0	0	1	1	0
1	13	11	2	2	1	0	0	0	1	0	0	0	1		1	pit latrine	1	4	1	1	1	1	4	0	0	0	1	1	0	0	0	0	0	0	1	1	0
1	13	17	2	2	1	0	0	0	1	0	0	0	1		1	No toilet	1	4	1	1	1	0	0	0	0	0	1	1	0	0	0	0	0	0	1	0	0
1	13	9	2	2	0	0	0	1	0	1	0	0	1		1	pit latrine	1	3	1	1	1	0	0	0	0	0	1	1	0	0	0	0	0	0	1	1	0
1	13	10	0	1	1	0	0	0	1	0	0	0	1		1	pit latrine	1	3	1	1	1	0	0	0	0	0	1	1	0	0	0	0	0	0	1	1	0
0	14	12	2	2	1	0	0	0	1	0	0	0	1		1	pit latrine	1	3	1	1	1	0	0	0	0	0	1	1	0	0	0	0	0	0	1	1	0
0	13	10	0	0	1	0	0	0	1	0	0	0	0		1	pit latrine	1	3	1	1	1	1	5	0	0	0	1	1	0	0	0	0	0	0	1	1	0
0	12	11	2	2	1	0	0	0	1	0	0	0	1		1	pit latrine	1	3	1	1	1	0	0	0	0	0	1	1	0	0	0	0	0	0	1	1	0
0	13	10	1	1	1	0	0	0	1	0	0	0	1		1	pit latrine	1	3	1	1	1	1	4	0	0	0	1	1	0	0	0	0	0	0	1	1	0
0	12	10	1	1	1	0	0	0	1	0	0	0	1		1	pit latrine	1	3	1	1	1	0	0	0	0	0	1	1	0	0	0	0	0	0	1	1	0
1	13	13	2	2	0	0	0	0	0	0	0	0	1		1	pit latrine	1	4	1	1	1	0	0	0	0	0	1	1	0	0	0	0	0	0	1	1	0
1	14	8	2	2	1	0	0	0	0	0	0	0	1		1	pit latrine	1	3	1	1	1	0	0	0	0	0	1	1	0	0	0	0	0	0	1	1	0
1	13	14	2	2	1	0	0	0	1	0	0	0	1		1	pit latrine	1	4	1	1	1	0	0	0	0	0	1	1	0	0	0	0	0	0	1	1	0
0	13	9	2	1	1	0	0	0	1	0	0	0	1		1	pit latrine	1	4	1	1	1	0	0	0	0	0	1	1	0	0	0	0	0	0	1	1	0
1	14	20	2	2	1	0	0	0	1	0	0	0	1		1	pit latrine	1	3	1	1	1	0	0	0	0	0	1	1	0	0	0	0	0	0	1	1	0
0	14	18	2	2	1	0	0	0	1	0	0	0	1		1	pit latrine	1	3	1	1	1	0	0	0	0	0	1	1	0	0	0	0	0	0	1	1	0
0	14	10	2	2	1	0	0	0	1	0	0	0	1		1	pit latrine	1	4	1	1	1	0	0	0	0	0	1	1	0	0	0	0	0	0	1	1	0
1	12	7	2	2	0	0	0	0	1	0	0	0	1	no regular use of toilet school/home	0		0	4	1	1	1	0	0	0	0	0	1	1	0	0	0	0	0	0	1	unknown
0	13	12	2	2	1	0	0	0	1	0	0	0	1		1	pit latrine	1	4	1	1	1	1	2	0	0	0	1	1	0	0	0	0	0	0	1	1	0
0	11	10	2	2	1	0	0	0	1	0	0	0	1	no regular use of toilet school/home	0		1	3	1	1	1	0	0	0	0	0	1	1	0	0	0	0	0	0	1	unknown
1	10	12	2	2	1	0	0	0	1	0	0	0	1		1	pit latrine	1	4	1	1	1	0	0	0	0	0	1	1	0	0	0	0	0	0	1	1	0
1	9	10	2	2	1	0	0	0	0	0	0	0	1		1	pit latrine	1	3	1	1	1	1	6	0	0	0	1	1	0	0	0	0	0	0	1	1	0
1	10	19	2	2	1	0	0	0	1	0	0	0	1		1	pit latrine	1	4	1	1	1	0	0	0	0	0	1	1	0	0	0	0	0	0	1	1	0
1	12	8	2	2	1	0	0	0	1	0	0	0	1		1	pit latrine	0	4	0	1	1	1	3	0	0	0	1	1	0	0	0	0	0	0	1	1	0
1	9	12	2	2	1	0	0	0	1	0	0	0	1		1	pit latrine	1	3	1	1	1	0	0	0	0	0	1	1	0	0	0	0	0	0	1	1	0
0	8	11	2	2	1	0	0	0	0	0	0	0	1		1	pit latrine	1	3	1	1	1	0	0	0	0	0	1	1	0	0	0	0	0	0	1	1	0
0	11	20	1	1	1	0	0	0	1	0	0	0	1		1	pit latrine	1	3	1	1	1	0	0	0	0	0	1	1	0	0	0	0	0	0	1	1	0
0	12	15	2	1	1	0	0	0	0	0	0	0	1	no regular use of toilet school/home	0		1	3	0	1	1	0	0	0	0	0	1	1	0	0	0	0	0	0	1	unknown
0	7	17	2	2	1	0	0	0	1	0	0	0	1		1	No toilet	1	3	1	1	1	0	0	0	0	0	1	1	0	0	0	0	0	0	1	0	0
0	12	10	1	2	1	0	0	0	1	0	0	0	1		1	pit latrine	1	3	1	1	1	0	0	0	0	0	1	1	0	0	0	0	0	0	1	1	0
1	11	20	1	1	1	0	0	0	1	0	0	0	1		1	pit latrine	1	4	1	1	1	0	0	0	0	0	1	1	0	0	0	0	0	0	1	1	0
0	13	10	1	1	1	0	0	0	1	0	0	0	1		1	pit latrine	1	4	1	1	1	0	0	0	0	0	1	1	0	0	0	0	0	0	1	1	0
0	14	8	0	0	1	0	0	0	1	0	0	0	1		1	pit latrine	1	3	1	1	1	1	12	0	0	0	1	1	0	0	0	0	0	0	1	1	0
1	13	21	2	2	1	0	0	0	0	0	0	0	1		1	pit latrine	1	3	1	1	1	0	0	0	0	0	1	1	0	0	0	0	0	0	1	1	0
0	12	8	2	2	1	0	0	0	1	0	0	0	1		1	pit latrine	1	0	1	1	1	0	0	0	0	0	1	1	0	0	0	0	0	0	0	1	0
0	14	12	2	2	1	0	0	0	1	0	0	0	1		1	pit latrine	1	4	1	1	1	0	0	0	0	0	1	1	0	0	0	0	0	0	1	1	0
0	10	10	1	2	1	0	0	0	1	0	0	0	1		1	pit latrine	1	4	1	1	1	0	0	0	0	0	1	1	0	0	0	0	0	0	1	1	0
0	12	15	1	1	0	0	0	0	0	0	0	0	1		1	pit latrine	1	4	0	1	1	1	11	0	0	0	1	1	0	0	0	0	0	0	1	1	0
0	13	13	2	2	0	1	0	0	1	0	0	0	1		1	pit latrine	1	4	1	1	1	1	9	0	0	0	1	1	0	0	0	0	0	0	1	1	0
0	11	18	2	2	1	0	0	0	1	0	0	0	1		1	pit latrine	1	3	0	1	1	1	3	0	0	0	1	1	0	0	0	0	0	0	1	1	0
0	11	12	2	2	1	0	0	0	1	0	0	0	0	no regular use of toilet school/home	0		0	4	1	1	0	0	0	0	0	0	123	1	1	1	0	0	1	0	1	unknown
0	11	25	2	2	1	0	0	0	1	0	0	0	1		1	pit latrine	1	2	1	1	0	1	36	0	0	0	123	1	1	1	0	0	1	0	0	1	0
0	12	19	0	0	1	0	0	0	1	0	0	0	1		1	pit latrine	1	3	1	1	0	1	19	0	0	0	123	1	1	1	0	0	1	0	1	1	0
0	12	20	0	1	1	0	0	0	1	0	0	0	1		1	pit latrine	1	2	1	1	0	0	0	0	0	0	123	1	1	1	0	0	1	0	0	1	0
0	12	19	0	0	1	0	0	0	1	0	0	0	1		1	pit latrine	1	2	1	1	0	1	53	0	0	0	123	1	1	1	0	0	1	0	0	1	0
1	11	9	1	2	1	0	0	0	0	0	0	0	1		1	pit latrine	1	4	1	1	0	0	0	0	0	0	123	1	1	1	0	0	1	0	1	1	0
1	12	12	2	2	1	0	0	0	1	0	0	0	1		1	pit latrine	1	3	1	1	0	0	0	0	0	0	123	1	1	1	0	0	1	0	1	1	0
0	11	10	0	2	1	0	0	0	1	0	0	0	1		1	pit latrine	1	2	1	1	0	1	21	0	0	0	123	1	1	1	0	0	1	0	0	1	0
1	12	8	2	2	1	0	0	0	1	0	0	0	1		1	pit latrine	1	4	1	1	0	1	19	0	0	0	123	1	1	1	0	0	1	0	1	1	0
1	11	14	1	1	1	0	0	0	1	0	0	0	1		1	pit latrine	1	2	1	1	0	1	54	0	0	0	123	1	1	1	0	0	1	0	0	1	0
0	12	18	1	1	1	0	0	0	1	0	0	0	1		1	pit latrine	1	4	1	1	0	1	9	0	0	0	123	1	1	1	0	0	1	0	1	1	0
1	11	15	2	2	1	0	0	0	1	0	0	0	1		1	pit latrine	1	4	1	1	0	0	0	0	0	0	123	1	1	1	0	0	1	0	1	1	0
1	12	10	2	2	1	0	0	0	1	0	0	0	1		1	pit latrine	1	4	1	1	0	0	0	0	0	0	123	1	1	1	0	0	1	0	1	1	0
1	12	20	0	0	1	0	0	0	1	0	0	0	1		1	pit latrine	1	4	0	1	0	0	0	0	0	0	123	1	1	1	0	0	1	0	1	1	0
1	13	20	2	2	1	0	0	0	1	0	0	0	1		1	pit latrine	0	4	0	0	0	0	0	0	0	0	123	1	1	1	0	0	1	0	1	1	0
1	12	12	1	2	1	0	0	0	1	0	0	0	1		1	pit latrine	1	4	1	1	0	0	0	0	0	0	123	1	1	1	0	0	1	0	1	1	0
1	11	8	0	0	1	0	0	0	1	0	0	0	1		1	pit latrine	1	4	0	1	1	0	0	0	0	0	123	1	1	1	0	0	1	0	1	1	0
0	11	14	2	2	0	1	0	0	0	1	0	0	0		1	pit latrine	0	3	1	1	1	0	0	0	0	0	123	1	1	1	0	0	1	0	1	1	0
1	11	13	0	0	1	0	0	0	1	0	0	0	1		1	pit latrine	0	3	1	1	1	0	0	0	0	0	123	1	1	1	0	0	1	0	1	1	0
0	13	9	2	2	1	0	0	0	1	0	0	0	1	no regular use of toilet school/home	0		0	3	0	1	0	1	17	0	0	0	123	1	1	1	0	0	1	0	1	unknown
0	12	12	0	0	1	0	0	0	1	0	0	0	0		1	pit latrine	0	4	0	1	0	1	19	0	0	0	123	1	1	1	0	0	1	0	1	1	0
0	11	11	2	2	1	0	0	0	1	0	0	0	1		1	pit latrine	1	4	0	1	1	0	0	0	0	0	123	1	1	1	0	0	1	0	1	1	0
1	11	22	0	0	1	0	0	0	1	0	0	0	1		1	pit latrine	1	4	0	1	1	0	0	0	0	0	123	1	1	1	0	0	1	0	1	1	0
1	12	10	0	0	1	0	0	0	1	0	0	0	1		1	pit latrine	0	4	0	1	1	0	0	0	0	0	123	1	1	1	0	0	1	0	1	1	0
1	12	10	1	1	1	0	0	0	1	0	0	0	0		1	pit latrine	0	4	0	1	1	0	0	0	0	0	123	1	1	1	0	0	1	0	1	1	0
1	12	6	2	2	0	1	0	0	1	0	0	0	1		1	pit latrine	1	4	0	1	1	0	0	0	0	0	123	1	1	1	0	0	1	0	1	1	0
0	12	12	0	0	1	0	0	0	1	0	0	0	1		1	pit latrine	1	4	0	1	1	0	0	0	0	0	123	1	1	1	0	0	1	0	1	1	0
0	13	10	0	0	1	0	0	0	1	0	0	0	1		1	pit latrine	1	2	0	1	1	0	0	0	0	0	123	1	1	1	0	0	1	0	0	1	0
0	12	9	1	2	1	0	0	0	1	0	0	0	1		1	pit latrine	1	4	1	1	1	0	0	0	0	0	123	1	1	1	0	0	1	0	1	1	0
0	11	6	1	1	1	0	0	0	1	0	0	0	1		1	pit latrine	1	3	1	1	1	0	0	0	0	0	123	1	1	1	0	0	1	0	1	1	0
1	12	11	0	0	1	0	0	0	1	0	0	0	1		1	pit latrine	0	4	0	1	1	1	36	0	0	0	123	1	1	1	0	0	1	0	1	1	0
0	12	18	2	2	1	0	0	0	1	0	0	0	1		1	pit latrine	0	4	1	1	1	1	25	0	0	0	123	1	1	1	0	0	1	0	1	1	0
0	12	9	0	0	1	0	0	0	1	0	0	0	1		1	pit latrine	0	0	0	1	1	1	27	0	0	0	123	1	1	1	0	0	1	0	0	1	0
0	13	14	0	2	1	0	0	0	1	0	0	0	1		1	pit latrine	0	4	0	1	1	0	0	0	0	0	123	1	1	1	0	0	1	0	1	1	0
0	12	12	0	0	1	0	0	0	1	0	0	0	0		1	pit latrine	0	4	1	1	1	0	0	0	0	0	123	1	1	1	0	0	1	0	1	1	0
0	12	8	1	2	1	0	0	0	1	0	0	0	1		1	pit latrine	1	4	1	1	1	0	0	0	0	0	123	1	1	1	0	0	1	0	1	1	0
0	12	5	2	2	0	1	0	0	0	0	0	1	1		1	pit latrine	1	4	0	1	1	1	0	0	1	0	123	1	1	1	0	0	1	0	1	1	0
0	12	21	2	2	1	0	0	0	1	0	0	0	1		1	pit latrine	0	4	0	1	1	1	20	0	0	0	123	1	1	1	0	0	1	0	1	1	0
0	11	14	2	2	1	0	0	0	1	0	0	0	1		1	pit latrine	0	4	0	1	1	1	29	0	0	0	123	1	1	1	0	0	1	0	1	1	0
0	12	20	0	1	1	0	0	0	1	0	0	0	1		1	pit latrine	0	4	0	1	1	1	72	0	0	0	123	1	1	1	0	0	1	0	1	1	0
1	12	11	0	0	1	0	0	0	1	0	0	0	1		1	pit latrine	0	4	0	1	1	0	0	0	0	0	123	1	1	1	0	0	1	0	1	1	0
1	12	18	2	2	1	0	0	0	1	0	0	0	1		1	pit latrine	0	3	1	1	1	1	220	0	0	0	123	1	1	1	0	0	1	0	1	1	0
1	13	12	2	2	1	0	0	0	1	0	0	0	1		1	pit latrine	1	4	0	1	1	0	0	0	0	0	123	1	1	1	0	0	1	0	1	1	0
1	12	20	0	1	1	0	0	0	1	0	0	0	0		1	pit latrine	0	4	0	1	1	1	6	0	0	0	123	1	1	1	0	0	1	0	1	1	0
1	12	8	2	2	0	1	0	0	0	1	0	0	0		1	pit latrine	0	0	0	1	1	0	0	0	0	0	123	1	1	1	0	0	1	0	0	1	0
1	12	15	0	0	1	0	0	0	1	0	0	0	1		1	pit latrine	0	0	0	1	1	0	0	0	0	0	123	1	1	1	0	0	1	0	0	1	0
1	14	11	2	2	0	1	0	0	0	1	0	0	1		1	pit latrine	1	0	1	1	1	0	0	0	0	0	123	1	1	1	0	0	1	0	0	1	0
1	11	21	2	2	1	0	0	0	1	0	0	0	1		1	pit latrine	0	0	0	1	1	0	0	0	0	0	123	1	1	1	0	0	1	0	0	1	0
1	14	10	1	1	1	0	0	0	1	0	0	0	1		1	pit latrine	1	4	0	1	1	0	0	0	0	0	123	1	1	1	0	0	1	0	1	1	0
1	14	17	2	2	0	1	0	0	0	1	0	0	1		1	pit latrine	1	0	1	1	1	1	31	0	0	0	123	1	1	1	0	0	1	0	0	1	0
1	13	8	2	2	1	0	0	0	1	0	0	0	1		1	pit latrine	1	4	1	1	1	0	0	0	0	0	123	1	1	1	0	0	1	0	1	1	0
1	13	9	2	2	1	0	0	0	1	0	0	0	1		1	pit latrine	0	3	0	1	1	0	0	0	0	0	123	1	1	1	0	0	1	0	1	1	0
1	13	16	2	2	0	1	0	0	0	1	0	0	1		1	pit latrine	0	4	1	1	1	0	0	0	0	0	123	1	1	1	0	0	1	0	1	1	0
1	14	8	0	0	1	0	0	0	1	0	0	0	1	no regular use of toilet school/home	0		0	4	0	1	1	0	0	0	0	0	123	1	1	1	0	0	1	0	1	unknown
0	14	7	1	1	1	0	0	0	1	0	0	0	1		1	pit latrine	0	4	0	1	1	0	0	0	0	0	123	1	1	1	0	0	1	0	1	1	0
0	14	20	0	0	1	0	0	0	1	0	0	0	1		1	pit latrine	1	4	1	1	1	0	0	0	0	0	123	1	1	1	0	0	1	0	1	1	0
0	14	12	0	0	1	0	0	0	0	0	0	0	1		1	pit latrine	0	4	0	1	1	0	0	0	0	0	123	1	1	1	0	0	1	0	1	1	0
0	14	9	1	2	1	0	0	0	1	0	0	0	1	no regular use of toilet school/home	0		0	4	0	1	1	0	0	0	0	0	123	1	1	1	0	0	1	0	1	unknown
0	13	12	2	2	1	0	0	0	0	0	0	0	1		1	pit latrine	1	0	0	1	1	1	69	0	0	0	123	1	1	1	0	0	1	0	0	1	0
0	14	20	2	2	1	0	0	0	1	0	0	0	1		1	pit latrine	0	4	1	1	1	1	12	0	0	0	123	1	1	1	0	0	1	0	1	1	0
1	14	4	2	2	1	0	0	0	0	0	0	0	1		1	pit latrine	1	0	1	1	1	0	0	0	0	0	1	1	0	0	0	0	0	0	0	1	0
1	13	7	2	2	0	1	0	0	1	0	0	0	1		1	pit latrine	1	4	1	1	1	0	0	0	0	0	1	1	0	0	0	0	0	0	1	1	0
1	16	5	2	2	1	0	0	0	1	0	0	0	1		1	pit latrine	1	0	1	1	1	1	84	84	0	0	1	1	0	0	0	0	0	0	0	1	0
1	15	6	2	2	1	0	0	0	0	0	0	0	1		1	pit latrine	1	4	1	1	1	0	0	0	0	0	1	1	0	0	0	0	0	0	1	1	0
1	14	5	2	2	1	0	0	0	0	0	0	0	1		1	pit latrine	1	0	1	1	1	1	16	16	0	0	1	1	0	0	0	0	0	0	0	1	0
1	13	4	2	2	1	0	0	0	0	0	0	0	1		1	pit latrine	1	4	1	1	1	0	0	0	0	0	1	1	0	0	0	0	0	0	1	1	0
1	13	6	2	2	1	0	0	0	0	0	0	0	1		1	pit latrine	1	4	1	1	1	0	0	0	0	0	1	1	0	0	0	0	0	0	1	1	0
1	13	5	2	2	1	0	0	0	0	0	0	0	1		1	pit latrine	1	0	1	1	1	0	0	0	0	0	1	1	0	0	0	0	0	0	0	1	0
1	15	5	2	2	1	0	0	0	0	0	0	0	1		1	pit latrine	1	0	1	1	1	0	0	0	0	0	1	1	0	0	0	0	0	0	0	1	0
1	9	5	2	2	1	0	0	0	0	0	0	0	1		1	pit latrine	1	0	1	1	1	1	91	91	0	0	1	1	0	0	0	0	0	0	0	1	0
1	13	5	2	2	1	0	0	0	1	0	0	0	1		1	No toilet	1	4	1	1	0	0	0	0	0	0	1	1	0	0	0	0	0	0	1	0	0
1	11	6	2	2	1	0	0	0	1	0	0	0	1		1	pit latrine	0	4	1	1	0	1	103	103	0	0	1	1	0	0	0	0	0	0	1	1	0
0	13	4	2	2	1	0	0	0	0	0	0	0	1		1	pit latrine	1	4	1	1	0	1	47	47	0	0	1	1	0	0	0	0	0	0	1	1	0
0	15	6	3	2	1	0	0	0	0	0	1	0	1		1	pit latrine	1	0	0	1	1	0	0	0	0	0	1	1	0	0	0	0	0	0	0	1	0
0	15	5	2	3	0	0	0	0	0	0	0	1	1		1	Flush toilet	1	0	1	1	0	0	0	0	0	0	1	1	0	0	0	0	0	0	0	2	1
0	15	6	2	2	1	0	0	0	0	0	0	1	1		1	pit latrine	1	0	1	1	1	0	0	0	0	0	1	1	0	0	0	0	0	0	0	1	0
0	15	4	2	3	1	0	0	0	0	0	1	0	1		1	pit latrine	1	4	1	1	1	1	18	18	0	0	1	1	0	0	0	0	0	0	1	1	0
1	13	6	2	3	1	0	0	0	0	0	1	0	1		1	pit latrine	1	0	1	1	1	0	0	0	0	0	1	1	0	0	0	0	0	0	0	1	0
1	13	5	2	2	0	1	0	0	0	0	1	0	1		1	pit latrine	1	4	1	1	1	0	0	0	0	0	1	1	0	0	0	0	0	0	1	1	0
1	13	5	2	2	1	0	0	0	0	0	1	0	1		1	No toilet	1	4	1	1	1	0	0	0	0	0	1	1	0	0	0	0	0	0	1	0	0
0	12	5	2	2	1	0	0	0	0	0	0	0	1		1	pit latrine	1	4	1	1	1	0	0	0	0	0	1	1	0	0	0	0	0	0	1	1	0
0	14	4	2	2	1	0	0	0	0	0	0	0	1		1	pit latrine	1	0	1	1	1	0	0	0	0	0	1	1	0	0	0	0	0	0	0	1	0
0	10	5	2	3	1	0	0	0	0	0	0	0	1		1	pit latrine	1	0	1	1	0	0	0	0	0	0	1	1	0	0	0	0	0	0	0	1	0
0	12	5	2	2	1	0	0	0	0	0	0	0	1		1	pit latrine	1	0	1	1	1	0	0	0	0	0	1	1	0	0	0	0	0	0	0	1	0
0	11	6	2	2	1	0	0	0	0	0	0	0	1		1	pit latrine	1	0	1	1	1	0	0	0	0	0	1	1	0	0	0	0	0	0	0	1	0
0	12	4	2	2	1	0	0	0	0	0	0	0	1		1	pit latrine	1	0	1	1	1	0	0	0	0	0	1	1	0	0	0	0	0	0	0	1	0
0	12	6	2	2	1	0	0	0	0	0	0	0	1		1	pit latrine	1	0	1	1	1	0	0	0	0	0	1	1	0	0	0	0	0	0	0	1	0
0	13	4	2	2	1	0	0	0	0	0	0	0	1		1	pit latrine	1	0	1	1	1	0	0	0	0	0	1	1	0	0	0	0	0	0	0	1	0
0	12	4	2	2	1	0	0	0	0	0	0	0	1		1	pit latrine	1	0	1	1	1	0	0	0	0	0	1	1	0	0	0	0	0	0	0	1	0
0	14	5	2	2	0	0	0	0	0	0	1	0	1		1	Flush toilet	1	0	1	1	1	0	0	0	0	0	1	1	0	0	0	0	0	0	0	2	1
0	13	5	2	2	1	0	0	0	0	0	0	0	1		1	pit latrine	1	4	1	1	1	1	117	117	0	0	1	1	0	0	0	0	0	0	1	1	0
1	10	5	2	2	0	1	0	0	0	0	0	0	1		1	pit latrine	1	4	1	1	1	0	0	0	0	0	1	1	0	0	0	0	0	0	1	1	0
0	9	5	2	2	0	0	0	0	0	0	1	0	1		1	pit latrine	1	4	1	1	0	1	102	102	0	0	1	1	0	0	0	0	0	0	1	1	0
0	12	5	2	2	1	0	0	0	1	0	0	0	1		1	pit latrine	1	0	1	1	0	0	0	0	0	0	1	1	0	0	0	0	0	0	0	1	0
1	8	6	2	2	0	0	0	0	0	0	0	1	1		1	pit latrine	1	0	1	1	0	0	0	0	0	0	1	1	0	0	0	0	0	0	0	1	0
0	12	4	2	2	1	0	0	0	0	0	0	0	1		1	pit latrine	1	4	1	1	1	0	0	0	0	0	1	1	0	0	0	0	0	0	1	1	0
0	12	5	2	2	1	0	0	0	0	0	0	0	1		1	pit latrine	1	0	1	1	1	1	29	29	0	0	1	1	0	0	0	0	0	0	0	1	0
1	13	4	2	2	1	0	0	0	0	0	0	0	1		1	pit latrine	1	0	1	1	1	0	0	0	0	0	1	1	0	0	0	0	0	0	0	1	0
0	14	5	2	2	1	0	0	0	0	0	0	0	1		1	pit latrine	1	0	1	1	1	0	0	0	0	0	1	1	0	0	0	0	0	0	0	1	0
1	11	5	2	2	1	0	0	0	0	0	0	0	1		1	pit latrine	1	0	1	1	1	1	63	63	0	0	1	1	0	0	0	0	0	0	0	1	0
1	10	5	2	2	0	0	0	1	0	0	1	0	1		1	pit latrine	1	4	1	1	1	1	55	55	0	0	1	1	0	0	0	0	0	0	1	1	0
1	12	4	2	2	1	0	0	0	0	0	1	0	1		1	Flush toilet	1	4	1	1	1	1	13	13	0	0	1	1	0	0	0	0	0	0	1	2	1
0	11	5	2	3	1	0	0	0	0	0	0	0	1		1	pit latrine	1	0	1	1	1	1	10	10	0	0	1	1	0	0	0	0	0	0	0	1	0
1	12	5	2	2	1	0	0	0	0	0	0	0	1		1	pit latrine	1	4	1	1	0	1	21	21	0	0	1	1	0	0	0	0	0	0	1	1	0
0	16	5	2	2	0	0	0	0	1	0	0	0	1		1	pit latrine	1	4	1	1	1	0	0	0	0	0	1	1	0	0	0	0	0	0	1	1	0
0	16	4	2	2	0	0	0	0	0	0	0	0	1		1	pit latrine	1	4	1	1	0	0	0	0	0	0	1	1	0	0	0	0	0	0	1	1	0
0	14	5	2	2	1	0	0	0	0	0	0	0	1		1	pit latrine	1	4	1	1	0	0	0	0	0	0	1	1	0	0	0	0	0	0	1	1	0
1	11	5	2	2	0	0	0	0	0	0	1	0	1		1	pit latrine	1	4	1	1	1	0	0	0	0	0	1	1	0	0	0	0	0	0	1	1	0
1	11	5	2	3	0	1	0	0	0	0	1	0	1		1	pit latrine	1	0	1	1	1	0	0	0	0	0	1	1	0	0	0	0	0	0	0	1	0
1	12	4	1	2	1	0	0	0	0	0	0	0	1		1	pit latrine	1	4	1	1	1	0	0	0	0	0	1	1	0	0	0	0	0	0	1	1	0
0	13	4	2	2	1	0	0	0	0	0	0	0	1		1	pit latrine	1	0	1	1	1	0	0	0	0	0	1	1	0	0	0	0	0	0	0	1	0
0	13	5	2	2	1	0	0	0	0	0	0	0	1		1	pit latrine	1	4	0	1	1	0	0	0	0	0	1	1	0	0	0	0	0	0	1	1	0
1	12	4	2	3	1	0	0	0	0	0	0	1	1		1	pit latrine	1	0	1	1	1	0	0	0	0	0	1	1	0	0	0	0	0	0	0	1	0
1	10	5	2	2	1	0	0	0	0	0	0	0	1		1	pit latrine	1	4	1	1	1	1	77	77	0	0	1	1	0	0	0	0	0	0	1	1	0
1	10	5	2	2	1	0	0	0	0	0	0	0	1		1	pit latrine	1	4	1	1	1	0	0	0	0	0	1	1	0	0	0	0	0	0	1	1	0
0	10	5	2	2	0	0	0	0	0	0	1	0	1		1	pit latrine	1	4	1	1	1	0	0	0	0	0	1	1	0	0	0	0	0	0	1	1	0
0	13	5	2	2	1	0	0	0	0	0	1	0	1		1	pit latrine	1	4	1	1	1	0	0	0	0	0	1	1	0	0	0	0	0	0	1	1	0
0	13	5	2	2	1	0	0	0	0	0	0	0	1		1	pit latrine	1	4	1	1	1	0	0	0	0	0	1	1	0	0	0	0	0	0	1	1	0
0	13	5	2	2	1	0	0	0	0	0	0	0	1		1	pit latrine	1	4	0	1	1	0	0	0	0	0	1	1	0	0	0	0	0	0	1	1	0
0	13	4	2	2	1	0	0	0	0	0	0	0	1		1	pit latrine	1	0	1	1	1	0	0	0	0	0	1	1	0	0	0	0	0	0	0	1	0
0	12	8	2	2	0	1	0	0	0	0	1	0	1		1	pit latrine	1	2	1	1	0	0	0	0	0	0	13	1	0	1	0	0	0	0	0	1	0
1	12	19	2	2	1	0	0	0	1	0	0	0	1		1	pit latrine	1	4	1	1	1	0	0	0	0	0	0	0	0	0	0	0	0	0	1	1	0
0	14	6	2	2	1	0	0	0	1	0	0	0	1		1	pit latrine	1	4	1	1	1	0	0	0	0	0	13	1	0	1	0	0	0	0	1	1	0
0	15	15	2	2	1	0	0	0	1	0	0	0	1		1	pit latrine	1	4	1	1	1	0	0	0	0	0	13	1	0	1	0	0	0	0	1	1	0
0	8																					0	0	0	0	0	13	1	0	1	0	0	0	0		unknown
1	7																					0	0	0	0	0	14	1	0	0	1	0	0	0		unknown
1	7																					0	0	0	0	0	14	1	0	0	1	0	0	0		unknown
1	7																					0	0	0	0	0	14	1	0	0	1	0	0	0		unknown
1	7																					0	0	0	0	0	14	1	0	0	1	0	0	0		unknown
1	7																					0	0	0	0	0	14	1	0	0	1	0	0	0		unknown
1	7																					0	0	0	0	0	14	1	0	0	1	0	0	0		unknown
1	8																					0	0	0	0	0	14	1	0	0	1	0	0	0		unknown
1	8																					0	0	0	0	0	14	1	0	0	1	0	0	0		unknown
1	8																					0	0	0	0	0	14	1	0	0	1	0	0	0		unknown
1	9																					0	0	0	0	0	14	1	0	0	1	0	0	0		unknown
1	10																					0	0	0	0	0	14	1	0	0	1	0	0	0		unknown
1	8																					0	0	0	0	0	14	1	0	0	1	0	0	0		unknown
1	8																					0	0	0	0	0	14	1	0	0	1	0	0	0		unknown
1	10																					0	0	0	0	0	14	1	0	0	1	0	0	0		unknown
1	10																					0	0	0	0	0	14	1	0	0	1	0	0	0		unknown
1	11																					0	0	0	0	0	14	1	0	0	1	0	0	0		unknown
1	10																					1	7	0	0	0	14	1	0	0	1	0	0	0		unknown
1	11																					0	0	0	0	0	14	1	0	0	1	0	0	0		unknown
1	12																					0	0	0	0	0	14	1	0	0	1	0	0	0		unknown
1	10																					0	0	0	0	0	14	1	0	0	1	0	0	0		unknown
1	11																					0	0	0	0	0	14	1	0	0	1	0	0	0		unknown
1	12																					0	0	0	0	0	14	1	0	0	1	0	0	0		unknown
1	13																					0	0	0	0	0	14	1	0	0	1	0	0	0		unknown
1	12																					0	0	0	0	0	14	1	0	0	1	0	0	0		unknown
1	14																					0	0	0	0	0	14	1	0	0	1	0	0	0		unknown
1	14																					0	0	0	0	0	14	1	0	0	1	0	0	0		unknown
1	11																					0	0	0	0	0	14	1	0	0	1	0	0	0		unknown
1	14																					0	0	0	0	0	14	1	0	0	1	0	0	0		unknown
1	14																					1	8	0	0	0	14	1	0	0	1	0	0	0		unknown
1	16																					0	0	0	0	0	14	1	0	0	1	0	0	0		unknown
1	14																					0	0	0	0	0	14	1	0	0	1	0	0	0		unknown
0	8																					1	12	0	0	0	14	1	0	0	1	0	0	0		unknown
0	7																					0	0	0	0	0	14	1	0	0	1	0	0	0		unknown
0	7																					1	9	0	0	0	14	1	0	0	1	0	0	0		unknown
0	8																					0	0	0	0	0	14	1	0	0	1	0	0	0		unknown
0	11																					0	0	0	0	0	14	1	0	0	1	0	0	0		unknown
0	9																					0	0	0	0	0	14	1	0	0	1	0	0	0		unknown
0	8																					0	0	0	0	0	14	1	0	0	1	0	0	0		unknown
0	8																					0	0	0	0	0	14	1	0	0	1	0	0	0		unknown
0	8																					0	0	0	0	0	14	1	0	0	1	0	0	0		unknown
0	11																					0	0	0	0	0	14	1	0	0	1	0	0	0		unknown
0	10																					0	0	0	0	0	14	1	0	0	1	0	0	0		unknown
0	11																					0	0	0	0	0	14	1	0	0	1	0	0	0		unknown
0	13																					1	1	0	0	0	14	1	0	0	1	0	0	0		unknown
0	14																					0	0	0	0	0	14	1	0	0	1	0	0	0		unknown
0	14																					0	0	0	0	0	14	1	0	0	1	0	0	0		unknown
0	14																					0	0	0	0	0	14	1	0	0	1	0	0	0		unknown
0	11																					1	6	0	0	0	14	1	0	0	1	0	0	0		unknown
0	17																					0	0	0	0	0	14	1	0	0	1	0	0	0		unknown
0	17																					0	0	0	0	0	14	1	0	0	1	0	0	0		unknown
0	16																					0	0	0	0	0	14	1	0	0	1	0	0	0		unknown
0	16																					0	0	0	0	0	14	1	0	0	1	0	0	0		unknown
0	14																					0	0	0	0	0	14	1	0	0	1	0	0	0		unknown
0	12																					0	0	0	0	0	14	1	0	0	1	0	0	0		unknown
0	13																					0	0	0	0	0	14	1	0	0	1	0	0	0		unknown
0	14																					0	0	0	0	0	14	1	0	0	1	0	0	0		unknown
0	13																					1	5	0	0	0	14	1	0	0	1	0	0	0		unknown
0	12																					0	0	0	0	0	14	1	0	0	1	0	0	0		unknown
0	12																					0	0	0	0	0	14	1	0	0	1	0	0	0		unknown
1	13																					1	3	0	0	0	14	1	0	0	1	0	0	0		unknown
1	15																					0	0	0	0	0	14	1	0	0	1	0	0	0		unknown
1	5																					0	0	0	0	0	12	1	1	0	0	0	1	0		unknown
0	5																					0	0	0	0	0	12	1	1	0	0	0	1	0		unknown
1	5																					0	0	0	0	0	12	1	1	0	0	0	1	0		unknown
1	5																					0	0	0	0	0	12	1	1	0	0	0	1	0		unknown
0	5																					0	0	0	0	0	12	1	1	0	0	0	1	0		unknown
1	6																					0	0	0	0	0	12	1	1	0	0	0	1	0		unknown
0	5																					0	0	0	0	0	12	1	1	0	0	0	1	0		unknown
1	4																					0	0	0	0	0	12	1	1	0	0	0	1	0		unknown
1	5																					0	0	0	0	0	12	1	1	0	0	0	1	0		unknown
0	5																					0	0	0	0	0	12	1	1	0	0	0	1	0		unknown
0	6																					0	0	0	0	0	12	1	1	0	0	0	1	0		unknown
1	6																					0	0	0	0	0	12	1	1	0	0	0	1	0		unknown
0	6																					0	0	0	0	0	12	1	1	0	0	0	1	0		unknown
1	6																					0	0	0	0	0	12	1	1	0	0	0	1	0		unknown
0	6																					0	0	0	0	0	12	1	1	0	0	0	1	0		unknown
1	6																					0	0	0	0	0	12	1	1	0	0	0	1	0		unknown
1	6																					0	0	0	0	0	12	1	1	0	0	0	1	0		unknown
0	6																					0	0	0	0	0	12	1	1	0	0	0	1	0		unknown
1	6																					1	10	0	0	0	12	1	1	0	0	0	1	0		unknown
1	6																					0	0	0	0	0	12	1	1	0	0	0	1	0		unknown
1	7																					0	0	0	0	0	12	1	1	0	0	0	1	0		unknown
1	7																					0	0	0	0	0	12	1	1	0	0	0	1	0		unknown
1	7																					0	0	0	0	0	12	1	1	0	0	0	1	0		unknown
1	7																					0	0	0	0	0	12	1	1	0	0	0	1	0		unknown
1	7																					1	2	0	0	0	12	1	1	0	0	0	1	0		unknown
0	7																					0	0	0	0	0	12	1	1	0	0	0	1	0		unknown
0	7																					0	0	0	0	0	12	1	1	0	0	0	1	0		unknown
0	7																					0	0	0	0	0	12	1	1	0	0	0	1	0		unknown
0	7																					0	0	0	0	0	12	1	1	0	0	0	1	0		unknown
1	9																					0	0	0	0	0	12	1	1	0	0	0	1	0		unknown
1	10																					0	0	0	0	0	12	1	1	0	0	0	1	0		unknown
0	8																					0	0	0	0	0	12	1	1	0	0	0	1	0		unknown
1	8																					0	0	0	0	0	12	1	1	0	0	0	1	0		unknown
1	8																					0	0	0	0	0	12	1	1	0	0	0	1	0		unknown
1	8																					0	0	0	0	0	12	1	1	0	0	0	1	0		unknown
0	8																					0	0	0	0	0	12	1	1	0	0	0	1	0		unknown
0	8																					0	0	0	0	0	12	1	1	0	0	0	1	0		unknown
0	8																					0	0	0	0	0	12	1	1	0	0	0	1	0		unknown
0	8																					0	0	0	0	0	12	1	1	0	0	0	1	0		unknown
0	8																					0	0	0	0	0	12	1	1	0	0	0	1	0		unknown
0	8																					0	0	0	0	0	12	1	1	0	0	0	1	0		unknown
0	9																					0	0	0	0	0	12	1	1	0	0	0	1	0		unknown
0	9																					0	0	0	0	0	12	1	1	0	0	0	1	0		unknown
0	9																					1	4	0	0	0	12	1	1	0	0	0	1	0		unknown
1	9																					0	0	0	0	0	12	1	1	0	0	0	1	0		unknown
1	10																					0	0	0	0	0	12	1	1	0	0	0	1	0		unknown
1	10																					0	0	0	0	0	12	1	1	0	0	0	1	0		unknown
1	10																					0	0	0	0	0	12	1	1	0	0	0	1	0		unknown
1	10																					0	0	0	0	0	12	1	1	0	0	0	1	0		unknown
0	10																					0	0	0	0	0	12	1	1	0	0	0	1	0		unknown
0	11																					1	7	0	0	0	12	1	1	0	0	0	1	0		unknown
0	11																					0	0	0	0	0	12	1	1	0	0	0	1	0		unknown
0	11																					0	0	0	0	0	12	1	1	0	0	0	1	0		unknown
1	11																					0	0	0	0	0	12	1	1	0	0	0	1	0		unknown
1	11																					0	0	0	0	0	12	1	1	0	0	0	1	0		unknown
1	11																					0	0	0	0	0	12	1	1	0	0	0	1	0		unknown
1	11																					0	0	0	0	0	12	1	1	0	0	0	1	0		unknown
0	11																					0	0	0	0	0	12	1	1	0	0	0	1	0		unknown
0	11																					0	0	0	0	0	12	1	1	0	0	0	1	0		unknown
0	15																					0	0	0	0	0	1	1	0	0	0	0	0	0		unknown
0	10																					0	0	0	0	0	1	1	0	0	0	0	0	0		unknown
1	12																					0	0	0	0	0	1	1	0	0	0	0	0	0		unknown
1	14																					0	0	0	0	0	1	1	0	0	0	0	0	0		unknown
1	12																					0	0	0	0	0	1	1	0	0	0	0	0	0		unknown
1	12																					0	0	0	0	0	1	1	0	0	0	0	0	0		unknown
1	12																					1	13	0	0	0	1	1	0	0	0	0	0	0		unknown
0	13																					0	0	0	0	0	1	1	0	0	0	0	0	0		unknown
0	14																					0	0	0	0	0	1	1	0	0	0	0	0	0		unknown
0	16																					1	2	0	0	0	1	1	0	0	0	0	0	0		unknown
0	15																					1	55	0	0	0	1	1	0	0	0	0	0	0		unknown
0	14																					1	8	0	0	0	1	1	0	0	0	0	0	0		unknown
1	13																					1	6	0	0	0	1	1	0	0	0	0	0	0		unknown
1	12																					0	0	0	0	0	1	1	0	0	0	0	0	0		unknown
0	15																					1	25	0	0	0	1	1	0	0	0	0	0	0		unknown
0	14																					1	7	0	0	0	1	1	0	0	0	0	0	0		unknown
0	14																					0	0	0	0	0	1	1	0	0	0	0	0	0		unknown
1	13																					0	0	0	0	0	1	1	0	0	0	0	0	0		unknown
1	13																					0	0	0	0	0	1	1	0	0	0	0	0	0		unknown
1	12																					0	0	0	0	0	1	1	0	0	0	0	0	0		unknown
0	13																					1	27	0	0	0	1	1	0	0	0	0	0	0		unknown
0	12																					1	8	0	0	0	1	1	0	0	0	0	0	0		unknown
1	7																					0	0	0	0	0	1	1	0	0	0	0	0	0		unknown
0	7																					0	0	0	0	0	1	1	0	0	0	0	0	0		unknown
0	6																					0	0	0	0	0	1	1	0	0	0	0	0	0		unknown
1	6																					0	0	0	0	0	1	1	0	0	0	0	0	0		unknown
1	6																					0	0	0	0	0	1	1	0	0	0	0	0	0		unknown
0	7																					1	11	0	0	0	1	1	0	0	0	0	0	0		unknown
0	7																					0	0	0	0	0	1	1	0	0	0	0	0	0		unknown
0	6																					0	0	0	0	0	1	1	0	0	0	0	0	0		unknown
1	6																					1	6	0	0	0	1	1	0	0	0	0	0	0		unknown
1	6																					0	0	0	0	0	1	1	0	0	0	0	0	0		unknown
1	10																					0	0	0	0	0	1	1	0	0	0	0	0	0		unknown
1	10																					0	0	0	0	0	1	1	0	0	0	0	0	0		unknown
1	10																					1	4	0	0	0	1	1	0	0	0	0	0	0		unknown
1	10																					0	0	0	0	0	1	1	0	0	0	0	0	0		unknown
1	10																					0	0	0	0	0	1	1	0	0	0	0	0	0		unknown
0	10																					0	0	0	0	0	1	1	0	0	0	0	0	0		unknown
0	11																					1	2	0	0	0	1	1	0	0	0	0	0	0		unknown
0	9																					1	6	0	0	0	1	1	0	0	0	0	0	0		unknown
0	8																					1	11	0	0	0	1	1	0	0	0	0	0	0		unknown
0	9																					0	0	0	0	0	1	1	0	0	0	0	0	0		unknown
1	11																					1	4	0	0	0	1	1	0	0	0	0	0	0		unknown
1	11																					1	18	0	0	0	1	1	0	0	0	0	0	0		unknown
1	11																					0	0	0	0	0	1	1	0	0	0	0	0	0		unknown
1	11																					1	4	0	0	0	1	1	0	0	0	0	0	0		unknown
1	10																					1	19	0	0	0	1	1	0	0	0	0	0	0		unknown
0	9																					1	11	0	0	0	1	1	0	0	0	0	0	0		unknown
0	11																					1	30	0	0	0	1	1	0	0	0	0	0	0		unknown
0	11																					1	23	0	0	0	1	1	0	0	0	0	0	0		unknown
0	12																					1	13	0	0	0	1	1	0	0	0	0	0	0		unknown
0	13																					1	15	0	0	0	1	1	0	0	0	0	0	0		unknown
1	9																					0	0	0	0	0	1	1	0	0	0	0	0	0		unknown
1	7																					0	0	0	0	0	1	1	0	0	0	0	0	0		unknown
1	9																					0	0	0	0	0	1	1	0	0	0	0	0	0		unknown
1	6																					0	0	0	0	0	1	1	0	0	0	0	0	0		unknown
1	11																					1	22	0	0	0	1	1	0	0	0	0	0	0		unknown
1	7																					1	27	0	0	0	1	1	0	0	0	0	0	0		unknown
1	7																					1	15	0	0	0	1	1	0	0	0	0	0	0		unknown
0	10																					0	0	0	0	0	1	1	0	0	0	0	0	0		unknown
0	11																					1	7	0	0	0	1	1	0	0	0	0	0	0		unknown
0	9																					0	0	0	0	0	1	1	0	0	0	0	0	0		unknown
1	6	9	2	2	1	0	0	0	1	0	0	0	1		1	pit latrine	1	3	0	1	1	0	0	0	0	0	123	1	1	1	0	0	1	0	1	1	0
0	9	8	2	2	1	0	0	0	1	0	0	0	1		1	pit latrine	1	4	0	1	0	0	0	0	0	0	123	1	1	1	0	0	1	0	1	1	0
1	8	6	2	2	1	0	0	0	1	0	0	0	1		1	pit latrine	1	2	0	1	0	0	0	0	0	0	123	1	1	1	0	0	1	0	0	1	0
0	6	8	2	2	1	0	0	0	1	0	0	0	1		1	pit latrine	1	4	0	1	0	0	0	0	0	0	123	1	1	1	0	0	1	0	1	1	0
1	6	7	0	0	1	0	0	0	1	0	0	0	0	no regular use of toilet school/home	0		0	3	0	1	0	0	0	0	0	0	1	1	0	0	0	0	0	0	1	unknown
0	8	7	2	2	1	0	0	0	1	0	0	0	1		1	pit latrine	1	3	0	1	0	0	0	0	0	0	1	1	0	0	0	0	0	0	1	1	0
1	7	3	2	2	1	0	0	0	1	0	0	0	1		1	pit latrine	1	4	0	1	0	0	0	0	0	0	1	1	0	0	0	0	0	0	1	1	0
0	8	3	0	2	1	0	0	0	1	0	0	0	0	no regular use of toilet school/home	0		0	4	0	1	0	1	9	0	0	0	123	1	1	1	0	0	1	0	1	unknown
1	8	5	1	2	1	0	0	0	1	0	0	0	1		1	pit latrine	1	4	0	1	0	1	52	0	0	0	123	1	1	1	0	0	1	0	1	1	0
0	9																					1	9	9	0	0	2	0	1	0	0	0	0	1		unknown
0	10																					0	0	0	0	0	2	0	1	0	0	0	0	1		unknown
0	13																					0	0	0	0	0	1	1	0	0	0	0	0	0		unknown
1	16																					1	40	40	0	0	1	1	0	0	0	0	0	0		unknown
1	13																					0	0	0	0	0	1	1	0	0	0	0	0	0		unknown
0	13																					1	43	43	0	0	1	1	0	0	0	0	0	0		unknown
1	14																					0	0	0	0	0	2	0	1	0	0	0	0	1		unknown
1	12																					1	13	0	0	0	1	1	0	0	0	0	0	0		unknown
1	7																					0	0	0	0	0	14	1	0	0	1	0	0	0		unknown
1	7																					0	0	0	0	0	14	1	0	0	1	0	0	0		unknown
0	8																					0	0	0	0	0	14	1	0	0	1	0	0	0		unknown
0	9																					0	0	0	0	0	14	1	0	0	1	0	0	0		unknown
0	9																					1	69	0	0	0	14	1	0	0	1	0	0	0		unknown
0	8																					0	0	0	0	0	14	1	0	0	1	0	0	0		unknown
1	8																					0	0	0	0	0	14	1	0	0	1	0	0	0		unknown
0	8																					0	0	0	0	0	14	1	0	0	1	0	0	0		unknown
1	8																					0	0	0	0	0	14	1	0	0	1	0	0	0		unknown
0	10																					0	0	0	0	0	14	1	0	0	1	0	0	0		unknown
0	9																					0	0	0	0	0	14	1	0	0	1	0	0	0		unknown
0	7																					1	4	0	0	0	14	1	0	0	1	0	0	0		unknown
0	9																					0	0	0	0	0	14	1	0	0	1	0	0	0		unknown
0	9																					1	9	0	0	0	14	1	0	0	1	0	0	0		unknown
1	9																					1	12	0	0	0	14	1	0	0	1	0	0	0		unknown
0	10																					0	0	0	0	0	14	1	0	0	1	0	0	0		unknown
0	10																					0	0	0	0	0	14	1	0	0	1	0	0	0		unknown
0	10																					0	0	0	0	0	14	1	0	0	1	0	0	0		unknown
0	12																					0	0	0	0	0	14	1	0	0	1	0	0	0		unknown
0	10																					1	7	0	0	0	14	1	0	0	1	0	0	0		unknown
0	12																					1	4	0	0	0	14	1	0	0	1	0	0	0		unknown
0	11																					0	0	0	0	0	14	1	0	0	1	0	0	0		unknown
0	10																					0	0	0	0	0	14	1	0	0	1	0	0	0		unknown
1	10																					0	0	0	0	0	14	1	0	0	1	0	0	0		unknown
1	10																					0	0	0	0	0	14	1	0	0	1	0	0	0		unknown
1	10																					0	0	0	0	0	14	1	0	0	1	0	0	0		unknown
1	10																					0	0	0	0	0	14	1	0	0	1	0	0	0		unknown
1	10																					0	0	0	0	0	14	1	0	0	1	0	0	0		unknown
1	10																					0	0	0	0	0	14	1	0	0	1	0	0	0		unknown
0	13																					0	0	0	0	0	14	1	0	0	1	0	0	0		unknown
0	9																					0	0	0	0	0	14	1	0	0	1	0	0	0		unknown
0	11																					0	0	0	0	0	14	1	0	0	1	0	0	0		unknown
0	12																					0	0	0	0	0	14	1	0	0	1	0	0	0		unknown
0	12																					1	21	0	0	0	14	1	0	0	1	0	0	0		unknown
1	12																					1	6	0	0	0	14	1	0	0	1	0	0	0		unknown
1	12																					0	0	0	0	0	14	1	0	0	1	0	0	0		unknown
1	11																					0	0	0	0	0	14	1	0	0	1	0	0	0		unknown
1	11																					0	0	0	0	0	14	1	0	0	1	0	0	0		unknown
1	11																					0	0	0	0	0	14	1	0	0	1	0	0	0		unknown
1	15																					0	0	0	0	0	14	1	0	0	1	0	0	0		unknown
1	14																					0	0	0	0	0	14	1	0	0	1	0	0	0		unknown
1	13																					0	0	0	0	0	14	1	0	0	1	0	0	0		unknown
1	14																					0	0	0	0	0	14	1	0	0	1	0	0	0		unknown
1	7																					0	0	0	0	0	14	1	0	0	1	0	0	0		unknown
1	14																					0	0	0	0	0	14	1	0	0	1	0	0	0		unknown
1	14																					0	0	0	0	0	14	1	0	0	1	0	0	0		unknown
0	12																					1	1	0	0	0	14	1	0	0	1	0	0	0		unknown
1	13																					0	0	0	0	0	14	1	0	0	1	0	0	0		unknown
1	13																					1	3	0	0	0	14	1	0	0	1	0	0	0		unknown
1	14																					0	0	0	0	0	14	1	0	0	1	0	0	0		unknown
1	13																					0	0	0	0	0	14	1	0	0	1	0	0	0		unknown
1	13																					0	0	0	0	0	14	1	0	0	1	0	0	0		unknown
1	13																					0	0	0	0	0	14	1	0	0	1	0	0	0		unknown
1	13																					0	0	0	0	0	14	1	0	0	1	0	0	0		unknown
0	18																					0	0	0	0	0	14	1	0	0	1	0	0	0		unknown
0	15																					0	0	0	0	0	14	1	0	0	1	0	0	0		unknown
0	15																					0	0	0	0	0	14	1	0	0	1	0	0	0		unknown
0	17																					0	0	0	0	0	14	1	0	0	1	0	0	0		unknown
0	13																					0	0	0	0	0	14	1	0	0	1	0	0	0		unknown
0	16																					0	0	0	0	0	14	1	0	0	1	0	0	0		unknown
0	13																					0	0	0	0	0	1	1	0	0	0	0	0	0		unknown
1	9																					1	3	0	0	0	12	1	1	0	0	0	0	1		unknown
0	14																					1	4	0	0	0	12	1	1	0	0	0	0	1		unknown
1	8																					0	0	0	0	0	12	1	1	0	0	0	0	1		unknown
1	8																					0	0	0	0	0	12	1	1	0	0	0	0	1		unknown
1	8																					0	0	0	0	0	12	1	1	0	0	0	0	1		unknown
1	8																					0	0	0	0	0	12	1	1	0	0	0	0	1		unknown
0	8																					0	0	0	0	0	12	1	1	0	0	0	0	1		unknown
0	7																					0	0	0	0	0	12	1	1	0	0	0	0	1		unknown
0	8																					0	0	0	0	0	12	1	1	0	0	0	0	1		unknown
0	9																					0	0	0	0	0	12	1	1	0	0	0	0	1		unknown
0	8																					0	0	0	0	0	12	1	1	0	0	0	0	1		unknown
0	7																					0	0	0	0	0	12	1	1	0	0	0	0	1		unknown
0	7																					0	0	0	0	0	12	1	1	0	0	0	0	1		unknown
0	9																					0	0	0	0	0	12	1	1	0	0	0	0	1		unknown
0	8																					0	0	0	0	0	12	1	1	0	0	0	0	1		unknown
1	8																					0	0	0	0	0	12	1	1	0	0	0	0	1		unknown
1	7																					0	0	0	0	0	12	1	1	0	0	0	0	1		unknown
1	7																					0	0	0	0	0	12	1	1	0	0	0	0	1		unknown
1	10																					0	0	0	0	0	12	1	1	0	0	0	0	1		unknown
0	12																					0	0	0	0	0	12	1	1	0	0	0	0	1		unknown
1	10																					0	0	0	0	0	12	1	1	0	0	0	0	1		unknown
1	10																					0	0	0	0	0	12	1	1	0	0	0	0	1		unknown
1	9																					0	0	0	0	0	12	1	1	0	0	0	0	1		unknown
1	10																					0	0	0	0	0	12	1	1	0	0	0	0	1		unknown
1	12																					0	0	0	0	0	12	1	1	0	0	0	0	1		unknown
1	10																					0	0	0	0	0	12	1	1	0	0	0	0	1		unknown
1	9																					0	0	0	0	0	12	1	1	0	0	0	0	1		unknown
1	15																					0	0	0	0	0	12	1	1	0	0	0	0	1		unknown
0	10																					0	0	0	0	0	12	1	1	0	0	0	0	1		unknown
0	10																					0	0	0	0	0	12	1	1	0	0	0	0	1		unknown
0	11																					1	7	0	0	0	12	1	1	0	0	0	0	1		unknown
1	11																					0	0	0	0	0	12	1	1	0	0	0	0	1		unknown
0	12																					0	0	0	0	0	12	1	1	0	0	0	0	1		unknown
0	12																					0	0	0	0	0	12	1	1	0	0	0	0	1		unknown
1	11																					1	5	0	0	0	12	1	1	0	0	0	0	1		unknown
1	11																					0	0	0	0	0	12	1	1	0	0	0	0	1		unknown
0	12																					0	0	0	0	0	12	1	1	0	0	0	0	1		unknown
1	9																					0	0	0	0	0	12	1	1	0	0	0	0	1		unknown
0	12																					0	0	0	0	0	12	1	1	0	0	0	0	1		unknown
0	13																					0	0	0	0	0	12	1	1	0	0	0	0	1		unknown
0	11																					0	0	0	0	0	12	1	1	0	0	0	0	1		unknown
0	12																					0	0	0	0	0	12	1	1	0	0	0	0	1		unknown
0	12																					0	0	0	0	0	12	1	1	0	0	0	0	1		unknown
0	11																					0	0	0	0	0	12	1	1	0	0	0	0	1		unknown
1	11																					0	0	0	0	0	12	1	1	0	0	0	0	1		unknown
1	12																					0	0	0	0	0	12	1	1	0	0	0	0	1		unknown
1	11																					0	0	0	0	0	12	1	1	0	0	0	0	1		unknown
1	12																					0	0	0	0	0	12	1	1	0	0	0	0	1		unknown
1	12																					0	0	0	0	0	12	1	1	0	0	0	0	1		unknown
1	12																					1	8	0	0	0	12	1	1	0	0	0	0	1		unknown
0	14																					0	0	0	0	0	12	1	1	0	0	0	0	1		unknown
0	13																					0	0	0	0	0	12	1	1	0	0	0	0	1		unknown
0	16																					0	0	0	0	0	12	1	1	0	0	0	0	1		unknown
0	12																					0	0	0	0	0	12	1	1	0	0	0	0	1		unknown
0	12																					0	0	0	0	0	12	1	1	0	0	0	0	1		unknown
0	13																					0	0	0	0	0	12	1	1	0	0	0	0	1		unknown
1	12																					0	0	0	0	0	12	1	1	0	0	0	0	1		unknown
1	12																					0	0	0	0	0	12	1	1	0	0	0	0	1		unknown
1	14																					0	0	0	0	0	12	1	1	0	0	0	0	1		unknown
1	14																					0	0	0	0	0	12	1	1	0	0	0	0	1		unknown
1	12																					0	0	0	0	0	12	1	1	0	0	0	0	1		unknown
1	12																					0	0	0	0	0	12	1	1	0	0	0	0	1		unknown
1	11																					0	0	0	0	0	123	1	1	1	0	0	1	0		unknown
0	12	4	2	2	1	0	0	0	0	0	0	0	1		1	pit latrine	1	4	1	1	1	0	0	0	0	0	1	1	0	0	0	0	0	0	1	1	0
1	10	5	2	2	1	0	0	0	0	0	0	0	1		1	pit latrine	1	4	1	1	1	1	77	77	0	0	1	1	0	0	0	0	0	0	1	1	0
0	12	11	1	1	Yes		no	0	Yes	no	no	0	0		0	Pit latrine	1	2	0	1	1	0	0	0	0	0	0	0	0	0	0	1	0	0	0	1	0
0	15	21	2	2	no		no	0	Yes	no	no	1	1		0	Pit latrine	1	4	1	1	1	0	0	0	0	0	0	0	0	0	0	1	0	0	1	1	0
0	13	4	0		Yes		no	0	no	no	no	0	1		0	Pit latrine	1	3	0	1	1	0	0	0	0	0	0	0	0	0	0	1	0	0	1	1	0
0	9	11	1	1	Yes		no	0	Yes	no	no	0	1		0	Pit latrine	1	1	0	1	1	0	0	0	0	0	0	0	0	0	0	1	0	0	0	1	0
0	15		1	2	Yes		no	0	Yes	no	no	0	0		0	Pit latrine	1	1	0	1	1	0	0	0	0	0	0	0	0	0	0	1	0	0	0	1	0
0	13	12	2	2	Yes		no	0	Yes	no	no	0	0		0	Pit latrine	1	4	0	1	1	0	0	0	0	0	0	0	0	0	0	1	0	0	1	1	0
0	13	7	1	1	Yes		no	0	Yes	no	no	0	0		0	Pit latrine	1	1	1	1	1	0	0	0	0	0	0	0	0	0	0	1	0	0	0	1	0
0	12	12	3	2	no		no	0	Yes	no	no	1	1		0	Pit latrine	1	1	0	1	1	0	0	0	0	0	0	0	0	0	0	1	0	0	0	1	0
0	14	7	0	1	Yes		no	0	Yes	no	no	0	0		0	Pit latrine	1	4	1	1	1	0	0	0	0	0	0	0	0	0	0	1	0	0	1	1	0
0	9	6	2	2	Yes		no	0	no	no	no	0	1		0	Pit latrine	1	2	0	1	0	0	0	0	0	0	0	0	0	0	0	1	0	0	0	1	0
0	15	12	0	1	Yes		no	0	Yes	no	no	0	0		0	Pit latrine	1	0				0	0	0	0	0	0	0	0	0	0	1	0	0	0	1	0
0	11	12	0	1	Yes		no	0	Yes	no	no	0	0		1		1	0	1	1	1	0	0	0	0	0	0	0	0	0	0	1	0	0	0	unknown
0	11	6	1	1	Yes		no	0	Yes	no	no	0	0		0	Pit latrine	1	2	1	1	1	0	0	0	0	0	0	0	0	0	0	1	0	0	0	1	0
0	13	8	2	2	Yes		no	0	Yes	no	no	0	0		0	Pit latrine	1	2	0	1	1	0	0	0	0	0	0	0	0	0	0	1	0	0	0	1	0
0	14	14	0	0	Yes		no	0	Yes	no	no	0	1		0	Pit latrine	1	1	0	1	1	0	0	0	0	0	0	0	0	0	0	1	0	0	0	1	0
0	12	25	2	0	Yes		no	0	Yes	no	no	0	1		0	Pit latrine	1	4	0	1	1	0	0	0	0	0	0	0	0	0	0	1	0	0	1	1	0
0	15	14	0	0	Yes		no	0	Yes	no	no	0	0		0		1	1	1	1	1	0	0	0	0	0	0	0	0	0	0	1	0	0	0	unknown
0	13	5	2	2	Yes		no	0	Yes	no	no	0	0		0	Pit latrine	1	2	1	1	1	0	0	0	0	0	0	0	0	0	0	1	0	0	0	1	0
0	5	7	0	1	Yes		no	0	Yes	no	no	0	1		0	Pit latrine	1	1	1	1	1	0	0	0	0	0	0	0	0	0	0	1	0	0	0	1	0
0	9	5	3	0	Yes		no	0	Yes	no	no	0	0		1		1	4	0	1	0	0	0	0	0	0	0	0	0	0	0	1	0	0	1	unknown
0	13	7	1	1	Yes		no	0	Yes	no	no	0	0		0	Pit latrine	1	1	1	1	1	0	0	0	0	0	0	0	0	0	0	1	0	0	0	1	0
0	12	6	1	1	Yes		no	0	Yes	no	no	0	0		0	Pit latrine	1	3	1	1	1	0	0	0	0	0	0	0	0	0	0	1	0	0	1	1	0
0	10	8	1	1	Yes		no	0	Yes	no	no	0	1		0	Pit latrine	1	3	1	1	1	0	0	0	0	0	0	0	0	0	0	1	0	0	1	1	0
0	14	8	1	1	Yes		no	0	Yes	no	no	0	1		0	Pit latrine	1	2	1	1	1	0	0	0	0	0	0	0	0	0	0	1	0	0	0	1	0
1	12	10	0	1	Yes		no	0	Yes	no	no	0	0		0	Pit latrine	1	2	1	1	1	0	0	0	0	0	0	0	0	0	0	1	0	0	0	1	0
1	13	12	1	0	Yes		no	0	Yes	no	no	0	1		0	Pit latrine	1	0	1	1	1	0	0	0	0	0	0	0	0	0	0	1	0	0	0	1	0
1	14	16	1	1	Yes		no	0	Yes	no	no	0	1		0	Pit latrine	1	3	1	1	1	0	0	0	0	0	0	0	0	0	0	1	0	0	1	1	0
1	10	17	1	1	Yes		no	0	Yes	no	no	0	1		0	Pit latrine	1	2	1	1	1	0	0	0	0	0	0	0	0	0	0	1	0	0	0	1	0
1	14	15	1	1	Yes		no	0	Yes	no	no	0	1		0	Pit latrine	1	1	1	1	1	0	0	0	0	0	0	0	0	0	0	1	0	0	0	1	0
1	12	12	1	1	Yes		no	0	no	no	Yes	0	1		0	Pour/Flush toilet	1	1	1	1	1	0	0	0	0	0	0	0	0	0	0	1	0	0	0	2	1
1	12	13	1	1	Yes		no	0	Yes	no	no	0	1		0	Pit latrine	1	1	1	1	1	0	0	0	0	0	0	0	0	0	0	1	0	0	0	1	0
1	10	24	1	1	Yes		no	0	Yes	no	no	0	1		0	Pit latrine	1	2	1	1	1	0	0	0	0	0	0	0	0	0	0	1	0	0	0	1	0
1	12	6	1	1	Yes		no	0	Yes	no	no	0	1		0	Pit latrine	1	2	1	1	1	0	0	0	0	0	0	0	0	0	0	1	0	0	0	1	0
1	13	13	1	1	Yes		no	0	Yes	no	no	0	1		0	Pit latrine	1	1	1	1	1	0	0	0	0	0	0	0	0	0	0	1	0	0	0	1	0
1	12	7	1	1	Yes		no	0	Yes	no	no	0	1		0	Pit latrine	1	2	1	1	1	0	0	0	0	0	0	0	0	0	0	1	0	0	0	1	0
1	12	11	0	1	Yes		no	0	Yes	no	no	0	1		0	Pit latrine	1	1	1	1	1	0	0	0	0	0	0	0	0	0	0	1	0	0	0	1	0
1	12	10	1	1	Yes		no	0	Yes	no	no	0	1		0	Pit latrine	1	1		1	1	0	0	0	0	0	0	0	0	0	0	1	0	0	0	1	0
1	9		1	3	no		no	1	no	no	no	1	1		0	Pour/Flush toilet	1	1	1	1		0	0	0	0	0	0	0	0	0	0	1	0	0	0	2	1
1	12	8	0	1	Yes		no	0	Yes	no	no	0	1		0	Pit latrine	1	1	1	1	1	0	0	0	0	0	0	0	0	0	0	1	0	0	0	1	0
1	12	16	1	1	Yes		no	0	Yes	no	no	0	1		0	Pit latrine	1	1	1	1	1	0	0	0	0	0	0	0	0	0	0	1	0	0	0	1	0
1	12	12	1	1	Yes		no	0	Yes	no	no	0	1		0	Pit latrine	1	1	1	1	1	0	0	0	0	0	0	0	0	0	0	1	0	0	0	1	0
1	15	9	1	1	Yes		no	0	Yes	no	no	0	1		0	Pit latrine	1	1	1	1	1	0	0	0	0	0	0	0	0	0	0	1	0	0	0	1	0
1	9	9	1	1	Yes		no	0	Yes	no	no	0	1		0	Pit latrine	1	1	1	1	1	0	0	0	0	0	0	0	0	0	0	1	0	0	0	1	0
1	7	5	3	3	no		no	1	no	no	no	1	1		0	Pour/Flush toilet	1	0	1	1	1	0	0	0	0	0	0	0	0	0	0	1	0	0	0	2	1
1	12	13	1	1	Yes		no	0	Yes	no	no	0	1		0	Pit latrine	1	2	1		1	0	0	0	0	0	0	0	0	0	0	1	0	0	0	1	0
1	9	25	1	1	Yes		no	0	no	no	Yes	0	1		0		1	0	1	1	1	0	0	0	0	0	0	0	0	0	0	1	0	0	0	unknown
1	12	6	1	1	Yes		no	0	Yes	no	no	0	1		0		1	2	1	1	1	0	0	0	0	0	0	0	0	0	0	1	0	0	0	unknown
1	14	12	1	1	Yes		no	0	Yes	no	no	0	1		0	Pit latrine	1	3	1	1	1	0	0	0	0	0	0	0	0	0	0	1	0	0	1	1	0
1	14	16	1	1	Yes		no	0	Yes	no	no	0	1		0	Pit latrine	1	2	1	1	1	0	0	0	0	0	0	0	0	0	0	1	0	0	0	1	0
1	14	10	1	1	Yes		no	0	no	no	Yes	0	1		0	Pit latrine	1	3	1	1	1	0	0	0	0	0	0	0	0	0	0	1	0	0	1	1	0
1	14	8	1	1	Yes		no	0	Yes	no	no	0	1		0	Pit latrine	1	3	1	1	1	0	0	0	0	0	0	0	0	0	0	1	0	0	1	1	0
1	14	14	0	1	Yes		no	0	Yes	no	no	0	1		0	Pit latrine	1	2	1	1	1	0	0	0	0	0	0	0	0	0	0	1	0	0	0	1	0
1	13	11	1	1	Yes		no	0	Yes	no	no	0	1		0	Pit latrine	1	1	1	1	1	0	0	0	0	0	0	0	0	0	0	1	0	0	0	1	0
1	12	14	1	0	Yes		no	0	no	no	Yes	0	1		0	Pit latrine	1	2	1	1	1	0	0	0	0	0	0	0	0	0	0	1	0	0	0	1	0
1	11	14	1	1	Yes		no	0	Yes	no	no	0	1		0	Pit latrine	1	2	1	1	1	0	0	0	0	0	0	0	0	0	0	1	0	0	0	1	0
0	12	5	2	2	Yes		no	0	Yes	no	no	0	1		0	Pit latrine	1	1	1	1	1	0	0	0	0	0	0	0	0	0	0	1	0	0	0	1	0
0	17	5	1	1	Yes		no	0	Yes	no	no	0	0		0		1	2	1	1	1	0	0	0	0	0	0	0	0	0	0	1	0	0	0	unknown
0	15	12	1	1	Yes		no	0	Yes	no	no	0	1		0	Pit latrine	1	3	1	1	1	0	0	0	0	0	0	0	0	0	0	1	0	0	1	1	0
0	15	9	1	1	Yes		no	0	Yes	no	no	0	1		0	Pit latrine	1	0	1	1	1	0	0	0	0	0	0	0	0	0	0	1	0	0	0	1	0
0	12	6	1	1	Yes		no	0	Yes	no	no	0	1		0		1	4	1	1	1	0	0	0	0	0	0	0	0	0	0	1	0	0	1	unknown
0	13	27	1	2	no	Yes	no	0	no	no	no	1	1		0	Pit latrine	1	2	1	1	1	0	0	0	0	0	14	1	0	0	1	1	0	0	0	1	0
0	12	6	1	2	Yes		no	0	Yes	no	no	0	1		1		1	2	1	1	1	0	0	0	0	0	14	1	0	0	1	1	0	0	0	unknown
0	11	5	3	3	no		Yes	0	no	no	Yes	0	1		0	Pour/Flush toilet	1	4	1	1	1	0	0	0	0	0	14	1	0	0	1	1	0	0	1	2	1
0	14	8	2	2	Yes		no	0	Yes	no	no	0	1		0	improved pit latrine -water toilet	1	3	1	1	1	0	0	0	0	0	14	1	0	0	1	1	0	0	1	2	1
0	14	10	0	2	Yes		no	0	Yes	no	no	0	1		0	Pit latrine	1	3	1	1	1	0	0	0	0	0	14	1	0	0	1	1	0	0	1	1	0
0	14	11	2	1	Yes		no	0	Yes	no	no	0	1		0	improved pit latrine -water toilet	1	2	1	1	1	0	0	0	0	0	14	1	0	0	1	1	0	0	0	2	1
0	11	7	3	3	no		no	0	no	no	no	1	1		0	Pit latrine	1	3	1	1	1	0	0	0	0	0	14	1	0	0	1	1	0	0	1	1	0
0	14	9	2	2	no		Yes	0	Yes	no	no	0	1		0	Pit latrine	1	3	1	1		0	0	0	0	0	14	1	0	0	1	1	0	0	1	1	0
1	12	9	0	2	Yes		no	0	Yes	no	no	0	1		0	improved pit latrine -water toilet	1	3	0	1	0	0	0	0	0	0	14	1	0	0	1	1	0	0	1	2	1
1	12	13	0	2	Yes		no	0	Yes	no	no	0	1		0	Pit latrine	1	3	1	1	1	0	0	0	0	0	14	1	0	0	1	1	0	0	1	1	0
1	12	13	0	3	Yes		no	0	Yes	no	no	0	1		0	Pit latrine	1	2	1	1	1	0	0	0	0	0	14	1	0	0	1	1	0	0	0	1	0
0	14	7	2	2	Yes		no	0	Yes	no	no	0	1		0	improved pit latrine -water toilet	1	3	1	1	1	0	0	0	0	0	14	1	0	0	1	1	0	0	1	2	1
1	9	4	3	3	no		Yes	0	no	no	Yes	0	1		0	Pit latrine	1	0	1	1	1	0	0	0	0	0	14	1	0	0	1	1	0	0	0	1	0
0	18	7	0	2	Yes		no	0	no	no	Yes	0	1		0	Pit latrine	1	2	1	1	1	0	0	0	0	0	14	1	0	0	1	1	0	0	0	1	0
0	11	4	2	2	Yes		no	0	Yes	no	no	0	1		0	improved pit latrine -water toilet	1	2	1	1	1	0	0	0	0	0	14	1	0	0	1	1	0	0	0	2	1
0	12	8	0	2	Yes		no	0	Yes	no	no	0	1		1		1	2	1	1	1	0	0	0	0	0	14	1	0	0	1	1	0	0	0	unknown
0	12	7		2	Yes		no	0	Yes	no	no	0	1		0	improved pit latrine -water toilet	1	0	1	1	1	0	0	0	0	0	14	1	0	0	1	1	0	0	0	2	1
0	12	7	1	3	no		Yes	0	no	no	Yes	0	0		0	Pit latrine	1	2	0	1	1	0	0	0	0	0	14	1	0	0	1	1	0	0	0	1	0
0	13	10	0	2	Yes		no	0	Yes	no	no	0	1		0	improved pit latrine -water toilet	1	2	1	1	1	0	0	0	0	0	14	1	0	0	1	1	0	0	0	2	1
0	13	13	2	2	Yes		no	0	Yes	no	no	0	1		0	Pit latrine	1	2	1	1	1	0	0	0	0	0	14	1	0	0	1	1	0	0	0	1	0
0	15	12	2	2	Yes		no	0	Yes	no	no	0	1		0		1	2	1	1	1	0	0	0	0	0	14	1	0	0	1	1	0	0	0	unknown
0	16	3	2	2	Yes		no	0	Yes	no	no	0	1		0	improved pit latrine -water toilet	1	2	1	1	1	0	0	0	0	0	14	1	0	0	1	1	0	0	0	2	1
0	16	15	0	2	Yes		no	0	Yes	no	no	0	1		0	Pit latrine	1	2	1	1	1	0	0	0	0	0	14	1	0	0	1	1	0	0	0	1	0
0	14	10	3	2	Yes		no	0	Yes	no	no	0	1		0	Pit latrine	1	3	1	1	1	0	0	0	0	0	14	1	0	0	1	1	0	0	1	1	0
0	15	7	2	2	Yes		no	0	Yes	no	no	0	1		0	Pit latrine	1	2	1	1	1	0	0	0	0	0	14	1	0	0	1	1	0	0	0	1	0
0	17	6	0	0	Yes		no	0	Yes	no	no	0	1		0	Pit latrine	1	3	1	1	1	0	0	0	0	0	14	1	0	0	1	1	0	0	1	1	0
0	18	8	2	2	Yes		no	0	Yes	no	no	0	1		0	Pit latrine	1	4	1	1	1	0	0	0	0	0	14	1	0	0	1	1	0	0	1	1	0
0	10	6	3	3	no		Yes	0	no	no	Yes	0	1		0	Pit latrine	1	3	1	1	1	0	0	0	0	0	14	1	0	0	1	1	0	0	1	1	0
0	14	24	0	0	Yes		no	0	Yes	no	no	0	1		0	Pit latrine	1	4	1	1	1	0	0	0	0	0	14	1	0	0	1	1	0	0	1	1	0
0	12	5	2	2	Yes		no	0	Yes	no	no	0	1		0	Pit latrine	1	3	1	1	1	0	0	0	0	0	14	1	0	0	1	1	0	0	1	1	0
0	11	11	2	2	Yes		no	0	Yes	no	no	0	1		0	Pit latrine	1	3	1	1	1	0	0	0	0	0	14	1	0	0	1	1	0	0	1	1	0
0	10	6	2	2	no		Yes	0	no	no	Yes	0	1		0	Pit latrine	1	4	1	1	0	0	0	0	0	0	14	1	0	0	1	1	0	0	1	1	0
1	10	5	3	3	Yes		no	0	Yes	no	no	0	1		0		1	2	1	1	1	0	0	0	0	0	14	1	0	0	1	1	0	0	0	unknown
0	12	10	2	2	Yes		no	0	Yes	no	no	0	1		0		1	4	1	1	1	0	0	0	0	0	14	1	0	0	1	1	0	0	1	unknown
1	14	13	0	2	Yes		no	0	Yes	no	no	0	1		0	Pit latrine	1	3	1	1	1	0	0	0	0	0	14	1	0	0	1	1	0	0	1	1	0
1	14	12	2	2	Yes		no	0	no	no	Yes	0	1		0	Pit latrine	1	4	1	1	1	0	0	0	0	0	14	1	0	0	1	1	0	0	1	1	0
1	14	7	0	3	Yes		no	0	Yes	no	no	0	1		0	Pit latrine	1	3	1	1	1	0	0	0	0	0	14	1	0	0	1	1	0	0	1	1	0
1	11	11	3	2	Yes		no	0	Yes	no	no	0	1		0		1	2	1	1	1	0	0	0	0	0	14	1	0	0	1	1	0	0	0	unknown
0	15	11	2	1	Yes		no	0	Yes	no	no	0	1		0		1	3				0	0	0	0	0	14	1	0	0	1	1	0	0	1	unknown
1	16	10	3	2	Yes		no	0	Yes	no	no	0	1		0		1	3	1	1	1	0	0	0	0	0	14	1	0	0	1	1	0	0	1	unknown
1	13	10	3	2	Yes		no	1	no	no	no	0	1		0		1	4	1	1	1	0	0	0	0	0	14	1	0	0	1	1	0	0	1	unknown
1	12	7	2	2	Yes		no	0	Yes	no	no	0	1		0	Pit latrine	1	4	1	1	1	0	0	0	0	0	14	1	0	0	1	1	0	0	1	1	0
1	11	6	3	3	no		Yes	0	Yes	no	no	0	1		0	Pit latrine	1	2	1	1	0	0	0	0	0	0	14	1	0	0	1	1	0	0	0	1	0
1	11	6	3	3	no		Yes	0	no	no	Yes	0	1		0	Pit latrine	1	3	1	1	0	0	0	0	0	0	14	1	0	0	1	1	0	0	1	1	0
1	12	5	2	2	Yes		no	0	Yes	no	no	0			0		1	0	1	1	1	0	0	0	0	0	14	1	0	0	1	1	0	0	0	unknown
1	14	5	2	2	Yes		no	0	Yes	no	no	0	1		0		1	2	1	1	1	0	0	0	0	0	14	1	0	0	1	1	0	0	0	unknown
1	12	13	2	2	Yes		no	0	Yes	no	no	0	1		0		1	2	1	1	1	0	0	0	0	0	14	1	0	0	1	1	0	0	0	unknown
1	10	9	2	2	Yes		no	0	Yes	no	no	0	1		0		1	3	1	1	1	0	0	0	0	0	14	1	0	0	1	1	0	0	1	unknown
1	11	7	2	0	no	Yes	no	0	Yes	no	no	1	1		0	Pit latrine	1	3	1	1	1	0	0	0	0	0	14	1	0	0	1	1	0	0	1	1	0
1	13	5	2	1	no	Yes	no	0	no	no	Yes	1	1		0		1	4	1	1	1	0	0	0	0	0	14	1	0	0	1	1	0	0	1	unknown
1	12	7	2	1	no	Yes	no	0	Yes	no	no	1	1		1		1	2	1	1	1	0	0	0	0	0	14	1	0	0	1	1	0	0	0	unknown
1	11	7	2	2	Yes		no	0	Yes	no	no	0	1		0	Pit latrine	1	2	1	1	1	0	0	0	0	0	14	1	0	0	1	1	0	0	0	1	0
1	13	15	2	3	Yes		no	0	Yes	no	no	0	1		0	Pit latrine	1	3	0	1	1	0	0	0	0	0	14	1	0	0	1	1	0	0	1	1	0
1	12		2	2	no		Yes	0	no	no	Yes	0	1		0	Pit latrine	1	4	1	1	1	0	0	0	0	0	14	1	0	0	1	1	0	0	1	1	0
1	13	10	2	2	Yes		no	0	Yes	no	no	0	1		0	Pit latrine	1	4	1	1	1	0	0	0	0	0	14	1	0	0	1	1	0	0	1	1	0
1	15	5	0	2	no		Yes	0	Yes	no	no	0	1		0		1	4	1	1	1	0	0	0	0	0	14	1	0	0	1	1	0	0	1	unknown
1	14	12	2	1	Yes		no	0	Yes	no	no	0	1		0	improved pit latrine -water toilet	1	2	1	1	1	0	0	0	0	0	14	1	0	0	1	1	0	0	0	2	1
1	12	8	2	2	Yes		no	0	Yes	no	no	0	1		0	improved pit latrine -water toilet	1	3	1	1	1	0	0	0	0	0	14	1	0	0	1	1	0	0	1	2	1
1	13	9	2	3	no	Yes	no	0	Yes	no	no	1	1		0	improved pit latrine -water toilet	1	2	1	1	1	0	0	0	0	0	14	1	0	0	1	1	0	0	0	2	1
1	12	8	2	2	no		Yes	0	no	no	Yes	0	1		0	improved pit latrine -water toilet	1	1	1	1	1	0	0	0	0	0	14	1	0	0	1	1	0	0	0	2	1
0	11	6	2	2	Yes		no	0	Yes	no	no	0	1		0	Pit latrine	1	4	1	1	1	0	0	0	0	0	1	1	0	0	0	1	0	0	1	1	0
0	12	27	2	2	Yes		no	0	no	no	Yes	0	1		0	Pit latrine	1	2	1	1	1	0	0	0	0	0	1	1	0	0	0	1	0	0	0	1	0
0	12	4	2	3	no	Yes	no	0	Yes	no	no	1	1		0	Pit latrine	1	1	1	1	1	0	0	0	0	0	1	1	0	0	0	1	0	0	0	1	0
0	14	9	2	0	no		Yes	0	Yes	no	no	0	0		0	Pit latrine	1	2	1	1	1	0	0	0	0	0	1	1	0	0	0	1	0	0	0	1	0
0	11	17	0	2	Yes		no	0	Yes	no	no	0	1		0	Pit latrine	1	4	1	1	1	0	0	0	0	0	1	1	0	0	0	1	0	0	1	1	0
0	12	9	2	1	Yes		no	0	no	no	no	0	1		0	Pit latrine	1	1	1	1	1	0	0	0	0	0	1	1	0	0	0	1	0	0	0	1	0
1	14	19	2	2	Yes		no	0	Yes	no	no	0	1		0	Pit latrine	1	4	1	1	1	0	0	0	0	0	1	1	0	0	0	1	0	0	1	1	0
1	11	10	2	2	Yes		no	0	Yes	no	no	0	1		0	Pit latrine	1	4	1	1	1	0	0	0	0	0	1	1	0	0	0	1	0	0	1	1	0
1	11	7	2	2	Yes		no	0	Yes	no	no	0	1		0	Pit latrine	1	3	1	1	1	0	0	0	0	0	1	1	0	0	0	1	0	0	1	1	0
1	11	11	1	2	Yes		no	0	Yes	no	no	0	1		0	Pour/Flush toilet	1	2	1	1	1	0	0	0	0	0	1	1	0	0	0	1	0	0	0	2	1
1	11	8	2	2	no		Yes	0	Yes	no	no	0	1		0	Pit latrine	1	4	1	1	1	0	0	0	0	0	1	1	0	0	0	1	0	0	1	1	0
0	14	14	2	2	Yes		no	0	Yes	no	Yes	0	1		0	Pit latrine	1	4	1	1	1	0	0	0	0	0	1	1	0	0	0	1	0	0	1	1	0
0	12	8	2	2	Yes		no	0	Yes	no	no	0	1		0	Pit latrine	1	4	1	1	1	0	0	0	0	0	1	1	0	0	0	1	0	0	1	1	0
0	12	19	2	2	Yes		no	0	Yes	no	no	0	0		0	Pit latrine	1	0	1	1	1	0	0	0	0	0	1	1	0	0	0	1	0	0	0	1	0
0	13	5	2	1	Yes		no	0	Yes	no	no	0	1		0	Pit latrine	1	3	1	1	1	0	0	0	0	0	1	1	0	0	0	1	0	0	1	1	0
0	13	11	1	2	no	Yes	no	0	no	no	Yes	1	1		0	improved pit latrine -water toilet	1	3	1	1		0	0	0	0	0	1	1	0	0	0	1	0	0	1	2	1
0	10	14	2	2	no		no	0	no	no	Yes	1	1		0	improved pit latrine -water toilet	1	4	1	1	1	0	0	0	0	0	1	1	0	0	0	1	0	0	1	2	1
0	10	7	2	1	Yes		no	0	no	no	Yes	0	1		0	Pour/Flush toilet	1	3	1	1	1	0	0	0	0	0	1	1	0	0	0	1	0	0	1	2	1
0	10	14	2	2	Yes		no	0	Yes	no	no	0	1		0	Pit latrine	1	3	1	1	1	0	0	0	0	0	1	1	0	0	0	1	0	0	1	1	0
0	8	4	3	3	no		no	1	no	no	no	1	1		0	Pour/Flush toilet	1	2	1	1	0	0	0	0	0	0	1	1	0	0	0	1	0	0	0	2	1
0	14	8	2	3	Yes		no	0	no	no	no	0	1		0	improved pit latrine -water toilet	1		1	1	1	0	0	0	0	0	1	1	0	0	0	1	0	0		2	1
0	11	8	2	2	Yes		no	0	Yes	no	no	0	1		0	improved pit latrine -water toilet	1	3	1	1	1	0	0	0	0	0	1	1	0	0	0	1	0	0	1	2	1
0	14	5	1	2	Yes		no	0	Yes	no	no	0	1		0	improved pit latrine -water toilet	1	2	1	1	1	0	0	0	0	0	1	1	0	0	0	1	0	0	0	2	1
1	12	14	0	0	no		Yes	0	no	no	Yes	0	1		0	improved pit latrine -water toilet	1	3	1	1	0	0	0	0	0	0	1	1	0	0	0	1	0	0	1	2	1
1	11	10	3	2	no		Yes	0	Yes	no	no	0	1		0	improved pit latrine -water toilet	1	3	1	1	1	0	0	0	0	0	1	1	0	0	0	1	0	0	1	2	1
1	14	14	1	2	no		Yes	0	Yes	no	no	0	1		0	improved pit latrine -water toilet	1	2	1	1	1	0	0	0	0	0	1	1	0	0	0	1	0	0	0	2	1
1	14	10	2	1	no	Yes	no	0	Yes	no	no	1	1		0	improved pit latrine -water toilet	1	3	1	1	1	0	0	0	0	0	1	1	0	0	0	1	0	0	1	2	1
1	12	13	2	2	Yes		no	0	Yes	no	no	0	0		0	Pour/Flush toilet	1	3	1	1	1	0	0	0	0	0	1	1	0	0	0	1	0	0	1	2	1
1	13	7	0	2	Yes		no	0	Yes	no	no	0	1		0		1	4	1	1	1	1	4	4	0	0	1	1	0	0	0	1	0	0	1	unknown
1	11	7	2	2	no		no	0	Yes	no	no	1	1		0	Pit latrine	1	2	1	1	1	0	0	0	0	0	1	1	0	0	0	1	0	0	0	1	0
1	13	11	2	0	Yes		no	0	Yes	no	no	0	1		0	Pit latrine	1	2	1	1	1	0	0	0	0	0	1	1	0	0	0	1	0	0	0	1	0
0	13	10	2	2	Yes		no	0	Yes	no	no	0	1		0	Pit latrine	1	1	1	1	1	0	0	0	0	0	1	1	0	0	0	1	0	0	0	1	0
0	13	9	2	2	no		Yes	0	Yes	no	no	0	1		0	Pit latrine	1	3	1	1	1	0	0	0	0	0	1	1	0	0	0	1	0	0	1	1	0
0	11	10	0	2	no	Yes	no	0	Yes	no	no	1	1		0	Pit latrine	1	2	1	1	1	0	0	0	0	0	1	1	0	0	0	1	0	0	0	1	0
0	10	11	2	2	Yes		no	0	Yes	no	no	0	1		0	Pit latrine	1	2		1	1	0	0	0	0	0	1	1	0	0	0	1	0	0	0	1	0
0	13	11	2	3	no		Yes	0	Yes	no	no	0	1		1	Pit latrine	1	2	1	1	1	0	0	0	0	0	1	1	0	0	0	1	0	0	0	1	0
0	13	8	2	2	Yes		no	0	Yes	no	no	0	1		0	Pit latrine	1	2	1	1	1	0	0	0	0	0	1	1	0	0	0	1	0	0	0	1	0
0	10	9	0	2	no	Yes	no	0	Yes	no	no	1	1		0	Pit latrine	1	2	1	1	1	0	0	0	0	0	1	1	0	0	0	1	0	0	0	1	0
0	12	8	2	2	Yes		no	0	Yes	no	no	0	1		0	Pit latrine	1	3	1	1	1	0	0	0	0	0	1	1	0	0	0	1	0	0	1	1	0
1	12	4	3	2	no		Yes	0	Yes	no	no	0	1		0	Pit latrine	1	3	1	1	1	0	0	0	0	0	1	1	0	0	0	1	0	0	1	1	0
1	10	8	2	2	Yes		no	0	Yes	no	no	0	1		0	Pour/Flush toilet	1	3	1	1	1	0	0	0	0	0	1	1	0	0	0	1	0	0	1	2	1
1	11	10	2	0	Yes		no	0	Yes	no	no	0	1		0	Pit latrine	1	2	1	1	1	0	0	0	0	0	1	1	0	0	0	1	0	0	0	1	0
1	13	21	3	0	Yes		no	0	Yes	no	no	0	1		0	improved pit latrine -water toilet	1	4	1	1	0	0	0	0	0	0	1	1	0	0	0	1	0	0	1	2	1
0	13	4	2	2	Yes		no	0	no	no	Yes	0	1		0	Pit latrine	1	3	1	1	1	0	0	0	0	0	1	1	0	0	0	1	0	0	1	1	0
0	14	6	2	2	no		Yes	0	Yes	no	no	0	1		0		1	1	1	1	1	0	0	0	0	0	1	1	0	0	0	1	0	0	0	unknown
1	12	8	2	2	Yes		no	0	Yes	no	no	0	0		0	Pit latrine	1	2	1	1	1	0	0	0	0	0	1	1	0	0	0	1	0	0	0	1	0
1	13	5	2	2	Yes		no	0	Yes	no	no	0	1		0	Pit latrine	1		1	1	1	0	0	0	0	0	1	1	0	0	0	1	0	0		1	0
1	10	12	2	2	Yes		no	0	Yes	no	no	0	1		1		1	4	1	1	1	0	0	0	0	0	1	1	0	0	0	1	0	0	1	unknown
0	11	7	2	2	Yes		no	0	Yes	no	no	0	1		1	Pit latrine	1	3	1	1	1	0	0	0	0	0	1	1	0	0	0	1	0	0	1	1	0
0	14	12	2	3	Yes		no	0	Yes	no	no	0	1		0	Pit latrine	1	2	1	1	1	0	0	0	0	0	1	1	0	0	0	1	0	0	0	1	0
1	12		3	2	Yes		no	0	Yes	no	no	0	1		0	Pit latrine	1		0	1	1	0	0	0	0	0	1	1	0	0	0	1	0	0		1	0
1	11	15	2	2	Yes		no	0	Yes	no	no	0	1		0	Pit latrine	1		1	1	1	0	0	0	0	0	1	1	0	0	0	1	0	0		1	0
1	9	8	3	3	Yes		no	0	Yes	no	no	0	1		0	Pit latrine	1		1	1	1	0	0	0	0	0	1	1	0	0	0	1	0	0		1	0
1	10	14	1	2	Yes		no	0	Yes	no	no	0	1		0	Pit latrine	1	0	1	1	1	0	0	0	0	0	1	1	0	0	0	1	0	0	0	1	0
1	11	7	2	2	no		Yes	0	Yes	no	no	0	1		0	Pit latrine	1	0				0	0	0	0	0	1	1	0	0	0	1	0	0	0	1	0
1	9	11	2	2	Yes		no	0	no	no	no	0	1		0	Pit latrine	1	1	1	1	1	0	0	0	0	0	1	1	0	0	0	1	0	0	0	1	0
1	9	13	3	2	Yes		no	0	Yes	no	no	0	1		0	Pit latrine	1		1	1	1	0	0	0	0	0	1	1	0	0	0	1	0	0		1	0
1	11	12	2	2	Yes		no	0	Yes	no	no	0	1		1		1		1	1	1	0	0	0	0	0	1	1	0	0	0	1	0	0		unknown
1	8	10	2	2	Yes		no	0	Yes	no	no	0	1		0	Pit latrine	1		1	1	1	0	0	0	0	0	1	1	0	0	0	1	0	0		1	0
1	11	7	2	2	Yes		no	0	Yes	no	no	0	1		0	Pit latrine	1		1	1	1	0	0	0	0	0	1	1	0	0	0	1	0	0		1	0
1	13	6	2	2	Yes		Yes	0	Yes	no	Yes	0	1		0	Pit latrine	1	1	1	1	1	0	0	0	0	0	2	0	1	0	0	1	0	1	0	1	0
1	13	8	2	1	Yes		no	0	Yes	no	no	0	1		0	Pour/Flush toilet	1	4	1	1		0	0	0	0	0	2	0	1	0	0	1	0	1	1	2	1
0	11	7	2	2	no	Yes	no	0	Yes	no	no	1	1		0		1	4	1	1	1	0	0	0	0	0	2	0	1	0	0	1	0	1	1	unknown
0	12	7	3	3	Yes		no	0	no	no	Yes	0	1		0		1	3	1	1	0	0	0	0	0	0	2	0	1	0	0	1	0	1	1	unknown
0	13	10	2	0	Yes		no	0	Yes	no	no	0	0		0	Pit latrine	1	0	1	1	1	0	0	0	0	0	2	0	1	0	0	1	0	1	0	1	0
0	13	13	2	2	Yes		no	0	Yes	no	no	0	1		0	Pit latrine	1	4		1	0	0	0	0	0	0	2	0	1	0	0	1	0	1	1	1	0
1	12	7	0	3	Yes		no	0	Yes	no	no	0	1		0	Pour/Flush toilet	1	3	1	1	1	0	0	0	0	0	2	0	1	0	0	1	0	1	1	2	1
0	13	8	2	0	Yes		no	0	Yes	no	no	0	1		0	Pit latrine	1	4	0	1	1	0	0	0	0	0	2	0	1	0	0	1	0	1	1	1	0
1	10	5	2	3	Yes		no	0	Yes	no	no	0	1		0	Pit latrine	1	4	1	1	1	0	0	0	0	0	2	0	1	0	0	1	0	1	1	1	0
1	10	8	3	2	Yes		no	0	no	no	Yes	0	1		0	Pit latrine	1	4	1	1	1	0	0	0	0	0	2	0	1	0	0	1	0	1	1	1	0
1	10	9	2	2	Yes		no	0	Yes	no	no	0	1		0	Pit latrine	1	2	1	1	1	0	0	0	0	0	2	0	1	0	0	1	0	1	0	1	0
1	11	8	2	2	Yes		no	0	Yes	no	no	0	1		0	decomposite toilet	1	1	1	1	1	0	0	0	0	0	2	0	1	0	0	1	0	1	0	2	1
0	13	7	2	2	no		no	0	Yes	no	no	1	1		0	improved pit latrine -water toilet	1	1	1	1	1	0	0	0	0	0	2	0	1	0	0	1	0	1	0	2	1
0	13	14	2	2	Yes		no	0	Yes	no	no	0	1		0	Pit latrine	1	2	1	1	0	0	0	0	0	0	2	0	1	0	0	1	0	1	0	1	0
0	12	8	2	2	Yes		no	0	Yes	no	no	0	1		0	Pit latrine	1	1	1	1	1	1	11	11	0	0	2	0	1	0	0	1	0	1	0	1	0
0	9	6	2	2	Yes		no	0	Yes	no	no	0	0		0	Pit latrine	1	4	0	1	1	0	0	0	0	0	2	0	1	0	0	1	0	1	1	1	0
0	8	10	2	2	Yes		no	0	Yes	no	no	0	1		0	Pit latrine	1	4	0	1	0	0	0	0	0	0	2	0	1	0	0	1	0	1	1	1	0
1	9	8	2	2	Yes		no	0	no	no	Yes	0	1		0	Pit latrine	1	4	0	1	0	0	0	0	0	0	2	0	1	0	0	1	0	1	1	1	0
1	10	5	2	0	Yes		no	0	Yes	no	no	0	1		0	Pit latrine	1	4	0	1	1	0	0	0	0	0	2	0	1	0	0	1	0	1	1	1	0
1	12	6	2	2	Yes		no	0	Yes	no	no	0	1		0	Pour/Flush toilet	1	4	1	1	1	0	0	0	0	0	2	0	1	0	0	1	0	1	1	2	1
1	12	13	0	2	Yes		no	0	Yes	no	no	0	1		0	Pour/Flush toilet	1	4	1	1	1	0	0	0	0	0	2	0	1	0	0	1	0	1	1	2	1
1	13	7	2	3	Yes		no	0	Yes	no	no	0	1		0	Pour/Flush toilet	1	4	1	1	0	0	0	0	0	0	2	0	1	0	0	1	0	1	1	2	1
1	12	6	2	2	Yes		no	0	Yes	no	no	0	1		0	Pit latrine	1	3	1	1	0	0	0	0	0	0	2	0	1	0	0	1	0	1	1	1	0
1	12	10	1	2	Yes		no	0	Yes	no	no	0	1		0	Pit latrine	1	4	0	1	1	0	0	0	0	0	2	0	1	0	0	1	0	1	1	1	0
1	11	9	2	2	Yes		no	0	Yes	no	no	0	1		0	Pour/Flush toilet	1	4	1	1	1	0	0	0	0	0	2	0	1	0	0	1	0	1	1	2	1
1	13	6	1	0	Yes		no	0	Yes	no	no	0	1		0	Pit latrine	1	4	0	1	1	0	0	0	0	0	2	0	1	0	0	1	0	1	1	1	0
0	12	10	3	2	Yes		no	0	Yes	no	no	0	1		0	Pit latrine	1	4	1	1	1	0	0	0	0	0	2	0	1	0	0	1	0	1	1	1	0
0	13	7	0	2	no		Yes	0	Yes	no	no	0	1		0	Pit latrine	1	4	0	1	0	0	0	0	0	0	2	0	1	0	0	1	0	1	1	1	0
0	12	7	2	2	Yes		no	0	Yes	no	no	0	1		0	Pit latrine	1	0	0	1	1	0	0	0	0	0	2	0	1	0	0	1	0	1	0	1	0
0	13	9	2	2	no		Yes	0	no	no	Yes	0	1		0	Pit latrine	1	4	1	1	1	0	0	0	0	0	2	0	1	0	0	1	0	1	1	1	0
0	13	12			Yes		no	0	Yes	no	no	0	1		0	Pit latrine	1	2	0	1	1	0	0	0	0	0	2	0	1	0	0	1	0	1	0	1	0
0	13	10	3	2	Yes		no	0	Yes	no	no	0	1		0	improved pit latrine -water toilet	1	4	1	1	1	0	0	0	0	0	2	0	1	0	0	1	0	1	1	2	1
0	13	10	3	3	no	Yes	no	1	no	no	no	1	1		0	improved pit latrine -water toilet	1	3	1	1	1	0	0	0	0	0	2	0	1	0	0	1	0	1	1	2	1
0	14	11	2	2	no		Yes	0	Yes	no	no	0	1		0	Pit latrine	1	3	0	1	1	0	0	0	0	0	2	0	1	0	0	1	0	1	1	1	0
0	14	7	2	2	Yes		no	0	Yes	no	no	0	1		0	Pit latrine	1	3	1	0	1	0	0	0	0	0	2	0	1	0	0	1	0	1	1	1	0
0	14	3	2	2	Yes		no	0	Yes	no	no	0	1		0	Pit latrine	1	2	1	1	1	0	0	0	0	0	2	0	1	0	0	1	0	1	0	1	0
1	10	9	2	2	no		no	0	Yes	no	no	1	1		0	Pit latrine	1	1	0	1	1	0	0	0	0	0	2	0	1	0	0	1	0	1	0	1	0
1	10	12	2	2	Yes		no	0	Yes	no	no	0	1		0	Pit latrine	1	3	1	0	1	0	0	0	0	0	2	0	1	0	0	1	0	1	1	1	0
0	13	7	2	2	Yes		no	0	Yes	no	no	0	1		0	Pit latrine	1	4	1	1	1	0	0	0	0	0	2	0	1	0	0	1	0	1	1	1	0
0	12	13	2	2	Yes		no	0	Yes	no	no	0	1		0	Pit latrine	1	4	0	1	1	0	0	0	0	0	2	0	1	0	0	1	0	1	1	1	0
0	11	10	2	2	no		Yes	0	no	no	Yes	0	0		1		1	4	0	1	1	0	0	0	0	0	2	0	1	0	0	1	0	1	1	unknown
0	10	8	2	2	Yes		no	0	Yes	no	no	0	1		0	improved pit latrine -water toilet	1	4	0	1	1	0	0	0	0	0	2	0	1	0	0	1	0	1	1	2	1
0	10	9	2	3	Yes		no	0	Yes	no	no	0	1		0	Pit latrine	1		0	1	1	0	0	0	0	0	2	0	1	0	0	1	0	1		1	0
0	10	15	0	2	Yes		no	0	Yes	no	no	0	1		0	Pit latrine	1	4	0	1	1	0	0	0	0	0	2	0	1	0	0	1	0	1	1	1	0
0	10	7	0	3	Yes		no	0	Yes	no	no	0	0		0	Pit latrine	1	2	0	1	1	0	0	0	0	0	2	0	1	0	0	1	0	1	0	1	0
0	8	5	3	2	no		Yes	1	no	no	no	0	1		0	improved pit latrine -water toilet	1	0	0	1	1	0	0	0	0	0	2	0	1	0	0	1	0	1	0	2	1
0	12	9	2	2	no	Yes	no	0	Yes	no	no	1	1		0	Pit latrine	1	2	0	1	1	0	0	0	0	0	2	0	1	0	0	1	0	1	0	1	0
1	13	5	1	2	no		Yes	1	no	no	no	0	1		0	Pit latrine	1	1	1	1	1	0	0	0	0	0	2	0	1	0	0	1	0	1	0	1	0
1	14	13	2	3	Yes		no	0	Yes	no	no	0	1		0	Pour/Flush toilet	1	0	1	1	1	0	0	0	0	0	2	0	1	0	0	1	0	1	0	2	1
1	12	9	0	2	no		Yes	0	Yes	no	no	0	1		0		1	4	1	1	1	0	0	0	0	0	2	0	1	0	0	1	0	1	1	unknown
1	13	4	2	3	no		no	0	Yes	no	no	0	1		0		1	1	1	1	1	0	0	0	0	0	2	0	1	0	0	1	0	1	0	unknown
1	12	9	3	2	Yes		no	1	no	no	no	0	1		0		1	0	1	1	1	0	0	0	0	0	2	0	1	0	0	1	0	1	0	unknown
1	13	9	2	2	Yes		no	0	Yes	no	no	0	1		0	Pit latrine	1	1	0	1	1	0	0	0	0	0	2	0	1	0	0	1	0	1	0	1	0
1	14	8	2	2	Yes		no	0	Yes	no	no	0	1		0	Pour/Flush toilet	1	4	1	1	1	1	1	1	0	0	2	0	1	0	0	1	0	1	1	2	1
1	14	12	2	1	Yes		no	0	Yes	no	no	0	1		0	Pit latrine	1	4	0	1	0	0	0	0	0	0	2	0	1	0	0	1	0	1	1	1	0
1	12	10	3	2	Yes		no	0	Yes	no	no	0	1		0	Pit latrine	1	4	1	1	1	0	0	0	0	0	2	0	1	0	0	1	0	1	1	1	0
1	9	7	0	0	Yes		no	0	Yes	no	no	0	1		0	Pit latrine	1	4	1	1	1	0	0	0	0	0	2	0	1	0	0	1	0	1	1	1	0
1	9	9			no		Yes	0	Yes	no	no	0	1		0	Pit latrine	1	2	0	1	1	0	0	0	0	0	2	0	1	0	0	1	0	1	0	1	0
1	9	13	2	2	Yes		Yes	0	Yes	no	no	0	1		0	Pit latrine	1	3	0	1	1	0	0	0	0	0	2	0	1	0	0	1	0	1	1	1	0
1	9	4	2	2	Yes		no	0	Yes	no	no	0	0		0	Pit latrine	1	2	1	1	1	0	0	0	0	0	2	0	1	0	0	1	0	1	0	1	0
0	13		3	3	Yes		no	0	Yes	no	no	0	1		0	Pour/Flush toilet	1	0	1	1	1	0	0	0	0	0	1	1	0	0	0	1	0	0	0	2	1
0	12	12	2	3	no		Yes	0	Yes	no	no	0	1		0	Pit latrine	1	4	1	1	1	0	0	0	0	0	1	1	0	0	0	1	0	0	1	1	0
0	12	7	2	1	Yes		no	0	Yes	no	no	0	1		0	Pour/Flush toilet	1	3	1	1	1	0	0	0	0	0	1	1	0	0	0	1	0	0	1	2	1
0	12	10	2	2	Yes		no	0	Yes	no	no	0	0		0	Pit latrine	1	1	1	1	1	0	0	0	0	0	1	1	0	0	0	1	0	0	0	1	0
0	11	4	2	2	Yes		no	0	Yes	no	no	0	1		0	Pit latrine	1	3	1	1	1	0	0	0	0	0	1	1	0	0	0	1	0	0	1	1	0
0	13	8	2	2	no		no	0	Yes	no	no	1	1		0	Pour/Flush toilet	1	4	1	1	1	0	0	0	0	0	1	1	0	0	0	1	0	0	1	2	1
0	10	11	2	2	Yes		no	0	Yes	no	no	0	1		0	Pit latrine	1	3	1	1	1	0	0	0	0	0	1	1	0	0	0	1	0	0	1	1	0
0	14	18	2	2	Yes		no	0	Yes	no	no	0	1		0	Pour/Flush toilet	1	4	1	1	1	0	0	0	0	0	1	1	0	0	0	1	0	0	1	2	1
0	9	9	2	3	no		Yes	0	no	no	Yes	0	1		0	Pour/Flush toilet	1	2	1	1	1	0	0	0	0	0	1	1	0	0	0	1	0	0	0	2	1
0	13	10	1	2	Yes		no	0	Yes	no	no	0	1		0	Pour/Flush toilet	1	3	1	1	1	0	0	0	0	0	1	1	0	0	0	1	0	0	1	2	1
1	14	8	3	3	Yes		no	0	Yes	no	no	0	1		0	Pit latrine	1	1	1	1	1	0	0	0	0	0	1	1	0	0	0	1	0	0	0	1	0
1	15		3	2	no		no	0	Yes	no	no	1	1		0	Pour/Flush toilet	1	4	1	1	1	0	0	0	0	0	1	1	0	0	0	1	0	0	1	2	1
1	9		2	0	Yes		no	0	Yes	no	no	0	1		0	Pour/Flush toilet	1	1	1	1	1	0	0	0	0	0	1	1	0	0	0	1	0	0	0	2	1
0	12	8	2	1	Yes		no	0	Yes	no	no	0	1		0	Pour/Flush toilet	1	4	1	1		0	0	0	0	0	1	1	0	0	0	1	0	0	1	2	1
1	11	10	0	3	Yes		no	0	Yes	no	no	0	1		0	Pour/Flush toilet	1	3	1	1	1	0	0	0	0	0	1	1	0	0	0	1	0	0	1	2	1
0	9	14	2	3	no		Yes	0	no	no	no	0	1		0	Pit latrine	1	0	1	1	1	0	0	0	0	0	1	1	0	0	0	1	0	0	0	1	0
0	6	9	0	0	Yes		no	0	Yes	no	no	0	1		0	Pit latrine	1	0	1	1	1	0	0	0	0	0	1	1	0	0	0	1	0	0	0	1	0
0	12	10	2	2	Yes		no	0	Yes	no	no	0	1		0	Pour/Flush toilet	1	4	1	1	1	0	0	0	0	0	1	1	0	0	0	1	0	0	1	2	1
0	13	11	2	2	Yes		no	0	Yes	no	no	0	1		0	Pour/Flush toilet	1	0	0	1	1	0	0	0	0	0	1	1	0	0	0	1	0	0	0	2	1
0	13	15	2	2	Yes		no	0	Yes	no	no	0	1		0	Pit latrine	1	4	1	1	1	0	0	0	0	0	1	1	0	0	0	1	0	0	1	1	0
0	9	10	2	2	Yes		no	0	Yes	no	Yes	0	1		0	Pour/Flush toilet	1	4	1	1	1	0	0	0	0	0	1	1	0	0	0	1	0	0	1	2	1
0	13	10	2	3	no		no	0	Yes	no	no	1	1		0	Pour/Flush toilet	1	3	0	1	1	0	0	0	0	0	1	1	0	0	0	1	0	0	1	2	1
0	12	7	2	3	Yes		no	0	Yes	no	Yes	0	1		0	Pour/Flush toilet	1	4	1	1	1	0	0	0	0	0	1	1	0	0	0	1	0	0	1	2	1
0	16	10	2	2	Yes		no	0	Yes	no	no	0	1		0	Pit latrine	1	1	1	1	1	0	0	0	0	0	1	1	0	0	0	1	0	0	0	1	0
0	13	11	1	2	Yes		no	0	no	no	Yes	0	1		0	Pit latrine	1	1	0	1	1	0	0	0	0	0	1	1	0	0	0	1	0	0	0	1	0
0	9	6	1	1	no	Yes	no	0	Yes	no	no	1	1		0	decomposite toilet	1	2	0	1	0	0	0	0	0	0	1	1	0	0	0	1	0	0	0	2	1
0	16	28	2	1	Yes		no	0	Yes	no	no	0	1		0	improved pit latrine -water toilet	1	1	1	1	1	0	0	0	0	0	1	1	0	0	0	1	0	0	0	2	1
0	13		2	3	Yes		no	0	Yes	no	no	0	1		0	improved pit latrine -water toilet	1	3	1	1	1	0	0	0	0	0	1	1	0	0	0	1	0	0	1	2	1
0	15	11	2	2	no	Yes	no	0	Yes	no	no	1	1		0	improved pit latrine -water toilet	1	1	0	1	1	0	0	0	0	0	1	1	0	0	0	1	0	0	0	2	1
0	18	8	2	2	Yes		no	0	Yes	no	no	0	1		0	Pit latrine	1	3	0	1	1	0	0	0	0	0	1	1	0	0	0	1	0	0	1	1	0
0	12	16	2	2	Yes		no	0	Yes	no	no	0	1		0	Pit latrine	1	0	1	1	0	0	0	0	0	0	1	1	0	0	0	1	0	0	0	1	0
1	12	7	2	0	Yes		no	0	no	no	no	0	1		0	Pit latrine	1	3	1	1	1	0	0	0	0	0	1	1	0	0	0	1	0	0	1	1	0
1	11	4	1		no		Yes	1	no	no	no	0	1		0		1	4	1	1	1	0	0	0	0	0	1	1	0	0	0	1	0	0	1	unknown
1	12	10	2	2	Yes		no	0	Yes	no	no	0	1		0	Pit latrine	1	4	0	1	1	0	0	0	0	0	1	1	0	0	0	1	0	0	1	1	0
1	10	10	2	1	Yes		no	0	Yes	no	no	0	0		0	Pit latrine	1	4	1	1	1	0	0	0	0	0	1	1	0	0	0	1	0	0	1	1	0
1	10	6	2	2	Yes		no	0	no	no	Yes	0	1		0	Pit latrine	1	2	1	1	1	0	0	0	0	0	1	1	0	0	0	1	0	0	0	1	0
0	10	8	3	2	no		no	0	no	no	Yes	1	1		0	Pour/Flush toilet	1	0	1	1	1	0	0	0	0	0	1	1	0	0	0	1	0	0	0	2	1
1	10	8	2	2	Yes		no	0	Yes	no	no	0	1		0	Pit latrine	1	4	1	1	1	0	0	0	0	0	1	1	0	0	0	1	0	0	1	1	0
1	12				no		no	0	no	no	no	0			0		1	1	1	1	1	0	0	0	0	0	1	1	0	0	0	1	0	0	0	unknown
0	13	7	3	2	no		Yes	0	no	no	Yes	0	1		0	Pour/Flush toilet	1	4	0	1	0	0	0	0	0	0	1	1	0	0	0	1	0	0	1	2	1
1	12	12	3	2	no		no	0	Yes	no	no	1	1		0	Pour/Flush toilet	1	3	1	1	1	0	0	0	0	0	1	1	0	0	0	1	0	0	1	2	1
0	13	7	2	2	no		Yes	0	no	no	Yes	0	1		0	Pit latrine	1	0	0	1	1	0	0	0	0	0	1	1	0	0	0	1	0	0	0	1	0
1	14	9		2	no	Yes	no	0	Yes	no	no	1	1		0	Pit latrine	1	2	1	1	1	0	0	0	0	0	1	1	0	0	0	1	0	0	0	1	0
1	14	4	2	2	no	Yes	no	0	Yes	no	no	1	1		0	Pour/Flush toilet	1	2	1	1	1	0	0	0	0	0	1	1	0	0	0	1	0	0	0	2	1
1	10	6	2	1	no	Yes	no	0	Yes	no	no	1	1		0	Pour/Flush toilet	1					0	0	0	0	0	1	1	0	0	0	1	0	0		2	1
1	12	6	2	2	Yes		no	0	Yes	no	no	0	1		0	Pour/Flush toilet	1	2	1	1	1	0	0	0	0	0	1	1	0	0	0	1	0	0	0	2	1
1	12	9	2	0	Yes		no	0	no	no	Yes	0	1		0	Pour/Flush toilet	1	4	1	1	1	0	0	0	0	0	1	1	0	0	0	1	0	0	1	2	1
1	12	5	2	0	Yes		no	0	Yes	no	no	0	1		0	Pit latrine	1	4	1	1	1	0	0	0	0	0	1	1	0	0	0	1	0	0	1	1	0
1	10	8	2	2	Yes		no	0	Yes	no	no	0	1		0	Pour/Flush toilet	1	2	1	1	1	0	0	0	0	0	1	1	0	0	0	1	0	0	0	2	1
1	12	12	2	2	Yes		no	0	Yes	no	no	0	1		0	Pit latrine	1	3	1	1	1	0	0	0	0	0	1	1	0	0	0	1	0	0	1	1	0
1	13	5	0	2	Yes		no	0	Yes	no	no	0	0		0	Pit latrine	1	4	1	1	0	0	0	0	0	0	1	1	0	0	0	1	0	0	1	1	0
1	10	5	2	3	Yes		no	0	Yes	no	no	0	1		0	Pit latrine	1	1	1	1	1	0	0	0	0	0	1	1	0	0	0	1	0	0	0	1	0
1	12	10	2	2	Yes		no	0	Yes	no	no	0	1		0		1	4	1	1	1	0	0	0	0	0	1	1	0	0	0	1	0	0	1	unknown
1	11	11	2	1	no		no	0	Yes	no	no	1	1		0	Pour/Flush toilet	1	1	1	1	0	0	0	0	0	0	1	1	0	0	0	1	0	0	0	2	1
1	12	8	0	2	Yes		no	0	Yes	no	no	0	1		0	Pour/Flush toilet	1	0	1	1	1	0	0	0	0	0	1	1	0	0	0	1	0	0	0	2	1
1	12	8	2	2	Yes		no	0	Yes	no	no	0	1		0		1	4	1	1	0	0	0	0	0	0	1	1	0	0	0	1	0	0	1	unknown
1	12	12	2	0	Yes		no	0	Yes	no	no	0	1		0	Pour/Flush toilet	1	2	1	1	0	0	0	0	0	0	1	1	0	0	0	1	0	0	0	2	1
1	12	6	3		no		Yes	1	no	no	no	0	1		0	Pour/Flush toilet	1	1	1	1	1	0	0	0	0	0	1	1	0	0	0	1	0	0	0	2	1
1	11	6	2	2	Yes		no	0	Yes	no	no	0	1		1	Pit latrine	1	0	1	1	1	0	0	0	0	0	1	1	0	0	0	1	0	0	0	1	0
1	11	8	0	2	Yes		no	0	no	no	no	0	1		0	Pit latrine	1	3	1	1		0	0	0	0	0	1	1	0	0	0	1	0	0	1	1	0
0	13	10	0	2	Yes		no	0	Yes	no	no	0	1		0	improved pit latrine -water toilet	1	1	1	1	1	0	0	0	0	0	2	0	1	0	0	1	0	1	0	2	1
0	12	8	2	0	Yes		no	0	Yes	no	no	0	1		0	improved pit latrine -water toilet	1	1	1	1	1	0	0	0	0	0	2	0	1	0	0	1	0	1	0	2	1
0	13	11	2	2	Yes		no	0	Yes	no	no	0	1		0	Pour/Flush toilet	1	4	1	1	1	0	0	0	0	0	2	0	1	0	0	1	0	1	1	2	1
0	10	7	3	3	Yes		no	0	no	no	Yes	0	1		0	improved pit latrine -water toilet	1	2	1	1		0	0	0	0	0	2	0	1	0	0	1	0	1	0	2	1
0	12	5	0	1	no		Yes	0	no	no	Yes	0	1		0	Pit latrine	1	4	1	1	1	0	0	0	0	0	2	0	1	0	0	1	0	1	1	1	0
0	11	11	2		no		Yes	0	no	no	Yes	0	1		0	Pour/Flush toilet	1	3	1	1	1	0	0	0	0	0	2	0	1	0	0	1	0	1	1	2	1
0	14	12	2	2	Yes		no	1	no	no	no	0	1		0	improved pit latrine -water toilet	1	4	1	1	1	0	0	0	0	0	2	0	1	0	0	1	0	1	1	2	1
0	14	5	2	2	no		Yes	0	no	no	Yes	0	1		0	improved pit latrine -water toilet	1	3	1	1	1	0	0	0	0	0	2	0	1	0	0	1	0	1	1	2	1
0	13	7	3	2	no		Yes	1	no	no	no	0	1		0	Pit latrine	1	4	1	1	1	0	0	0	0	0	2	0	1	0	0	1	0	1	1	1	0
0	14	9	2	2	Yes		no	0	Yes	no	no	0	1		0	Pour/Flush toilet	1	0	1	1	1	0	0	0	0	0	2	0	1	0	0	1	0	1	0	2	1
1	12	12	0	0	Yes		no	0	Yes	no	no	0	1		0	Pit latrine	1	4	1	1	1	0	0	0	0	0	2	0	1	0	0	1	0	1	1	1	0
1	9	7	2	3	Yes		no	0	Yes	no	no	0	1		0	Pit latrine	1	4	1	1		0	0	0	0	0	2	0	1	0	0	1	0	1	1	1	0
0	13	7	2		no		Yes	0	Yes	no	no	0	1		0	Pour/Flush toilet	1	4	0	1	1	0	0	0	0	0	2	0	1	0	0	1	0	1	1	2	1
1	10	5	0	2	Yes		no	0	no	no	Yes	0	1		0	Pit latrine	1	3	1	1	1	0	0	0	0	0	2	0	1	0	0	1	0	1	1	1	0
0	13	12	0	1	Yes		no	0	Yes	no	no	0	1		0		1	3	1	1	1	0	0	0	0	0	2	0	1	0	0	1	0	1	1	unknown
0	12	3	2	2	Yes		no	0	Yes	no	no	0	1		0	Pit latrine	1	4	0	1	1	0	0	0	0	0	2	0	1	0	0	1	0	1	1	1	0
0	11	9	3	1	no	Yes	no	0	Yes	no	no	1	1		0	improved pit latrine -water toilet	1	0	1	1	1	0	0	0	0	0	2	0	1	0	0	1	0	1	0	2	1
1	9	12	2	1	Yes		no	0	Yes	no	no	0	1		0		1	3	1	1	1	0	0	0	0	0	2	0	1	0	0	1	0	1	1	unknown
1	11	9	0	0	Yes		no	0	Yes	no	no	0	1		0	Pit latrine	1	2	1	1	1	0	0	0	0	0	2	0	1	0	0	1	0	1	0	1	0
1	11	6	2	2	no		Yes	0	no	no	Yes	0	1		0	improved pit latrine -water toilet	1	4	1	1	1	0	0	0	0	0	2	0	1	0	0	1	0	1	1	2	1
1	12	14	2	0	Yes		no	0	Yes	no	no	0	1		0	improved pit latrine -water toilet	1	3	1	1	1	0	0	0	0	0	2	0	1	0	0	1	0	1	1	2	1
1	14	21	2	1	Yes	no	no	0	Yes	no	no	0	0		0	Pit latrine	1	3	0	1	1	0	0	0	0	0	1	1	0	0	0	1	0	0	1	1	0
1	12	7	0	2	Yes	no	no	0	no	no	Yes	0	0		0	Pit latrine	1	4	1	1	1	0	0	0	0	0	1	1	0	0	0	1	0	0	1	1	0
1	13	11	2	2	Yes	no	no	0	Yes	no	no	0	0		0	Pit latrine	1	4	0	1	1	0	0	0	0	0	1	1	0	0	0	1	0	0	1	1	0
1	11	14	2	2	Yes	no	no	0	Yes	no	no	0	0		0	Pit latrine	1	4	0	1	1	0	0	0	0	0	1	1	0	0	0	1	0	0	1	1	0
1	12	7	0	2	Yes	no	no	0	Yes	no	no	0	0		0	Pit latrine	1	4	0	1	1	0	0	0	0	0	1	1	0	0	0	1	0	0	1	1	0
1	14	14	0	2	no	no	Yes	0	no	no	Yes	0	0		0	Pit latrine	1	4	1	1	1	0	0	0	0	0	1	1	0	0	0	1	0	0	1	1	0
1	13	12	2	2	Yes	no	no	0	Yes	no	no	0	0		0	Pit latrine	1	4	0	1	1	0	0	0	0	0	1	1	0	0	0	1	0	0	1	1	0
1	12	6	3	2	Yes	no	no	0	Yes	no	no	0	0		0	Pit latrine	1	4	1	1	1	0	0	0	0	0	1	1	0	0	0	1	0	0	1	1	0
1	11	6	0	3	no	Yes	no	0	no	Yes	no	0	0		0	Pit latrine	1	4	0	1	1	0	0	0	0	0	1	1	0	0	0	1	0	0	1	1	0
0	5	28	0	2	Yes	no	no	0	Yes	no	no	0	0		0	Pit latrine	1	4	0	1	1	0	0	0	0	0	1	1	0	0	0	1	0	0	1	1	0
0	13	9	2	2	Yes	no	no	0	Yes	no	no	0	0		0	Pit latrine	1	4	0	1	1	0	0	0	0	0	1	1	0	0	0	1	0	0	1	1	0
0	15	15	2	0	Yes	no	no	0	no	no	no	0	0		0	Pit latrine	1	4	0	1	1	0	0	0	0	0	1	1	0	0	0	1	0	0	1	1	0
0	15	14	0	0	Yes	no	no	0	Yes	no	no	0	0		0	Pit latrine	1	4	1	1	1	0	0	0	0	0	1	1	0	0	0	1	0	0	1	1	0
0	13	10	2	1	Yes	no	no	0	Yes	no	no	0	0		0	Pit latrine	1	4	0	1	1	0	0	0	0	0	1	1	0	0	0	1	0	0	1	1	0
0	14	12	2	2	Yes	no	no	0	Yes	no	no	0	0		0	Pit latrine	1	4	0	1	1	0	0	0	0	0	1	1	0	0	0	1	0	0	1	1	0
0	14	10	1	2	Yes	no	no	0	Yes	no	no	0	0		0	Pit latrine	1	4	0	1	1	0	0	0	0	0	1	1	0	0	0	1	0	0	1	1	0
0	14	22	0	2	Yes	no	no	0	Yes	no	no	0	0		0	Pit latrine	1	4	1	1	1	0	0	0	0	0	1	1	0	0	0	1	0	0	1	1	0
0	13	9	0	0	Yes	no	no	0	Yes	no	no	0	0		0	Pit latrine	1	4	1	1	1	0	0	0	0	0	1	1	0	0	0	1	0	0	1	1	0
0	13	9	0	0	Yes	no	no	0	Yes	no	no	0	0		0		1	4	0	0	1	0	0	0	0	0	1	1	0	0	0	1	0	0	1	unknown
0	13	13	1	0	Yes	no	no	0	no	no	no	0	0		0	Pit latrine	1	4	1	1	1	0	0	0	0	0	1	1	0	0	0	1	0	0	1	1	0
0	13	11	2	2	Yes	no	no	0	Yes	no	no	0	0		0		1	4	0	1	1	0	0	0	0	0	1	1	0	0	0	1	0	0	1	unknown
0	13	15	2		no	no	no	0	no	no	Yes	0	0		0	Pit latrine	1	2	1	1	1	0	0	0	0	0	1	1	0	0	0	1	0	0	0	1	0
0	11	12	1	2	Yes	no	no	0	Yes	no	no	0	0		1	Pit latrine	1	4	0	0	1	0	0	0	0	0	1	1	0	0	0	1	0	0	1	1	0
0	12	6	1	1	Yes	no	no	0	Yes	no	no	0	0		0	Pit latrine	1	4	1	1	1	0	0	0	0	0	1	1	0	0	0	1	0	0	1	1	0
0	12	6	2	2	no	no	Yes	0	Yes	no	no	0	0		0	Pit latrine	1	4	1	1	1	0	0	0	0	0	1	1	0	0	0	1	0	0	1	1	0
0	14	7	3	2	Yes	no	no	0	Yes	no	no	0	0		0	Pit latrine	1	4	0	1	1	0	0	0	0	0	1	1	0	0	0	1	0	0	1	1	0
0	14	7	2	2	Yes	no	no	0	Yes	no	no	0	0		0	improved pit latrine -water toilet	1	4	1	1	1	0	0	0	0	0	1	1	0	0	0	1	0	0	1	2	1
0	11	10	0	0	no	Yes	no	0	Yes	no	no	0	0		0	Pit latrine	1	4	0	1	1	0	0	0	0	0	1	1	0	0	0	1	0	0	1	1	0
0	13	24	0	2	Yes	no	no	0	Yes	no	no	0	0		0	Pit latrine	1	4	1	1	1	0	0	0	0	0	1	1	0	0	0	1	0	0	1	1	0
1	13	14	0	2	Yes	no	no	0	Yes	no	no	0	0		0	Pit latrine	1	4	1	1	0	0	0	0	0	0	1	1	0	0	0	1	0	0	1	1	0
1	14	9	2	3	Yes	no	no	0	Yes	no	no	0	0		1		1	4	0	1	1	0	0	0	0	0	1	1	0	0	0	1	0	0	1	unknown
1	14	8	0	0	Yes	no	no	0	Yes	no	no	0	0		0	Pit latrine	1	4	0	1	1	0	0	0	0	0	1	1	0	0	0	1	0	0	1	1	0
1	13	7	0	1	Yes	no	no	0	Yes	no	no	0	0		0	Pit latrine	1	3	1	1	1	0	0	0	0	0	1	1	0	0	0	1	0	0	1	1	0
0	11	6	2	2	Yes	no	no	0	Yes	no	no	0	0		0	Pit latrine	1	4	1	1	1	0	0	0	0	0	1	1	0	0	0	1	0	0	1	1	0
1	14	7	2	2	Yes	no	no	0	Yes	no	no	0	0		0	improved pit latrine -water toilet	1	4	0	1	1	0	0	0	0	0	1	1	0	0	0	1	0	0	1	2	1
1	11	4	2	2	Yes	no	no	0	Yes	no	no	0	0		0	Pit latrine	1	4	1	1	1	0	0	0	0	0	1	1	0	0	0	1	0	0	1	1	0
0	10	9	0	2	Yes	no	no	0	Yes	no	no	0	0		0	Pit latrine	1	4	0	1	1	0	0	0	0	0	1	1	0	0	0	1	0	0	1	1	0
0	13	6	0	2	Yes	no	no	0	Yes	no	no	0	0		0	Pit latrine	1	4	1	1	1	0	0	0	0	0	1	1	0	0	0	1	0	0	1	1	0
0	10	3	2	3	Yes	no	no	0	Yes	no	no	0	0		0	Pit latrine	1	4	1	1	1	0	0	0	0	0	1	1	0	0	0	1	0	0	1	1	0
0	11	7	2	2	Yes	no	no	0	Yes	no	no	0	0		0	Pit latrine	1	4	0	0	1	0	0	0	0	0	1	1	0	0	0	1	0	0	1	1	0
0	13	8	0		Yes	no	no	0	no	no	no	0	0		1		1	4	0	1	1	0	0	0	0	0	1	1	0	0	0	1	0	0	1	unknown
1	12	7	2	2	Yes	no	no	0	Yes	no	no	0	0		0	Pit latrine	1	4	1	1	1	0	0	0	0	0	1	1	0	0	0	1	0	0	1	1	0
1	12	9			Yes	no	no	0	Yes	no	no	0	0		0	Pit latrine	1	4	0	1	0	0	0	0	0	0	1	1	0	0	0	1	0	0	1	1	0
1	13	16	0	0	Yes	no	no	0	Yes	no	no	0	0		0	Pit latrine	1	4	1	1	0	0	0	0	0	0	1	1	0	0	0	1	0	0	1	1	0
1	13	16	0	0	Yes	no	no	0	Yes	no	Yes	0	0		0	Pit latrine	1	4	0	1	1	0	0	0	0	0	1	1	0	0	0	1	0	0	1	1	0
1	13	6	2	2	Yes	no	no	0	Yes	no	no	0	0		0	Pit latrine	1	4	0	1	1	0	0	0	0	0	1	1	0	0	0	1	0	0	1	1	0
1	12	5	2	2	Yes	no	no	0	Yes	no	no	0	0		0	Pit latrine	1	4	1	1	1	0	0	0	0	0	1	1	0	0	0	1	0	0	1	1	0
1	15	10	2	2	Yes	no	no	0	Yes	no	no	0	0		1		1	4	0	1	1	0	0	0	0	0	1	1	0	0	0	1	0	0	1	unknown
1	14	7	2	2	Yes	no	no	0	Yes	no	no	0	0		0	Pit latrine	1	4	0	1		0	0	0	0	0	1	1	0	0	0	1	0	0	1	1	0
1	11	8	0	2	Yes	no	no	0	Yes	no	no	0	0		0	Pit latrine	1	4	0	1	1	0	0	0	0	0	1	1	0	0	0	1	0	0	1	1	0
1	12	15			no	Yes	no	0	Yes	no	Yes	0	0		1		1	4	0	1	1	0	0	0	0	0	1	1	0	0	0	1	0	0	1	unknown
1	12	9	2	2	Yes	no	no	0	Yes	no	no	0	0		0	Pit latrine	1	4	0	1	1	0	0	0	0	0	1	1	0	0	0	1	0	0	1	1	0
1	10	17	2	2	Yes	no	no	0	Yes	no	no	0	0		0	Pit latrine	1	4	0	1	1	0	0	0	0	0	1	1	0	0	0	1	0	0	1	1	0
1	12	12	0	2	Yes	no	no	0	Yes	no	no	0	0		0	Pit latrine	1	4	0	1	1	0	0	0	0	0	1	1	0	0	0	1	0	0	1	1	0
1	14	7	3	0	Yes	no	no	0	Yes	no	no	0	0		0	Pit latrine	1	4	0	1	1	0	0	0	0	0	1	1	0	0	0	1	0	0	1	1	0
1	13	12	0	0	Yes	no	no	0	Yes	no	no	0	0		0	Pit latrine	1	4	0	1	1	0	0	0	0	0	1	1	0	0	0	1	0	0	1	1	0
1	14	10	0	0	Yes	no	no	0	Yes	no	no	0	0		0	Pit latrine	1	4	1	1	1	0	0	0	0	0	1	1	0	0	0	1	0	0	1	1	0
1	13	5	2	2	no	no	Yes	1	no	no	no	0	0		0	improved pit latrine -water toilet	1	4	0	1	1	0	0	0	0	0	1	1	0	0	0	1	0	0	1	2	1
1	13	6	2	2	Yes	no	no	0	Yes	no	no	0	0		0	improved pit latrine -water toilet	1	4	0	1	1	0	0	0	0	0	1	1	0	0	0	1	0	0	1	2	1
1	12	12	0	2	Yes	no	no	0	Yes	no	no	0	0		0	Pit latrine	1	4	0	1	1	0	0	0	0	0	1	1	0	0	0	1	0	0	1	1	0
0	11	8	1	3	Yes		no	0	no	no	no	0	1		0	improved pit latrine -water toilet	1	4	1	1	1	0	0	0	0	0	1	1	0	0	0	1	0	0	1	2	1
0	11	11	0	2	Yes		no	0	no	no	no	0	1		0	improved pit latrine -water toilet	1	4	1	1	1	0	0	0	0	0	1	1	0	0	0	1	0	0	1	2	1
0	11	16	2	2	Yes		no	0	Yes	no	no	0	0		0	Pit latrine	1	4	0	1	1	0	0	0	0	0	1	1	0	0	0	1	0	0	1	1	0
0	13	12	2	2	Yes		no	0	Yes	no	no	0	1		0	Pit latrine	1	4	0	1	1	0	0	0	0	0	1	1	0	0	0	1	0	0	1	1	0
0	11	4	2	2	Yes		no	0	Yes	no	no	0	1		0	Pit latrine	1	4	1	1	1	0	0	0	0	0	1	1	0	0	0	1	0	0	1	1	0
0	14	10	2	3	Yes		no	0	no	no	no	0	1		0	improved pit latrine -water toilet	1	4	1	1	1	0	0	0	0	0	1	1	0	0	0	1	0	0	1	2	1
0	11	10	2	2	no		Yes	0	no	no	Yes	0	1		0	Pit latrine	1	0	0	1	1	0	0	0	0	0	1	1	0	0	0	1	0	0	0	1	0
0	12	8	2	2	Yes	Yes	no	0	no	no	no	1	0		0	improved pit latrine -water toilet	1	4	0	1	1	0	0	0	0	0	1	1	0	0	0	1	0	0	1	2	1
0	10	9	2	2	no		Yes	0	no	no	Yes	0	1		0	Pit latrine	1	4	0	1	0	0	0	0	0	0	1	1	0	0	0	1	0	0	1	1	0
0	14	8	3	2	Yes		no	0	Yes	no	no	0	0		0	Pit latrine	1	4	0	1	1	0	0	0	0	0	1	1	0	0	0	1	0	0	1	1	0
0	12	7	2	0	Yes		no	0	Yes	no	no	0	1		0	improved pit latrine -water toilet	1	2	1	1	1	0	0	0	0	0	1	1	0	0	0	1	0	0	0	2	1
0	10	3	1	1	Yes		no	0	Yes	no	no	0	1		0	Pit latrine	1	3	0	1	1	0	0	0	0	0	1	1	0	0	0	1	0	0	1	1	0
0	13	7	2	2	no		Yes	0	no	no	no	0	0		0	Pit latrine	1	4	0	1	1	0	0	0	0	0	1	1	0	0	0	1	0	0	1	1	0
0	9	9	2	2	no		no	0	Yes	no	no	0	0		0	Pit latrine	1	0	0	1	1	0	0	0	0	0	1	1	0	0	0	1	0	0	0	1	0
0	14	12	1	2	Yes		no	0	Yes	no	no	0	1		0	Pit latrine	1	3	1	1	1	0	0	0	0	0	1	1	0	0	0	1	0	0	1	1	0
0	13	11	2	2	Yes		no	0	Yes	no	no	0	1		0	Pour/Flush toilet	1	4	0	1	1	0	0	0	0	0	1	1	0	0	0	1	0	0	1	2	1
0	12	5	0	2	Yes		no	0	no	no	no	0	1		0	Pit latrine	1	4	1	1	1	0	0	0	0	0	1	1	0	0	0	1	0	0	1	1	0
0	12	5	2	2	Yes		no	0	no	no	Yes	0	1		0	improved pit latrine -water toilet	1	2	1	1	1	0	0	0	0	0	1	1	0	0	0	1	0	0	0	2	1
0	13	6	2	1	Yes		no	0	Yes	no	no	0	1		0	Pit latrine	1	0	0	1	0	0	0	0	0	0	1	1	0	0	0	1	0	0	0	1	0
0	10	8	2	2	Yes		no	0	Yes	no	no	0	0		0	Pit latrine	1	0	0	1	1	0	0	0	0	0	1	1	0	0	0	1	0	0	0	1	0
0	13	6	0	2	Yes		no	0	Yes	no	no	0	1		0	Pour/Flush toilet	1	0	0	1	1	0	0	0	0	0	1	1	0	0	0	1	0	0	0	2	1
0	14	12	2	2	Yes		no	0	Yes	no	no	0	0		0	Pour/Flush toilet	1	4	0	1	1	0	0	0	0	0	1	1	0	0	0	1	0	0	1	2	1
0	10	8	1	2	Yes		no	0	Yes	no	no	0	1		0	Pit latrine	1	3	0	1	1	0	0	0	0	0	1	1	0	0	0	1	0	0	1	1	0
0	14		2	2	Yes		no	0	Yes	no	no	0	1		0	Pit latrine	1	4	0	1	1	0	0	0	0	0	1	1	0	0	0	1	0	0	1	1	0
1	14	8	2	2	Yes		no	0	Yes	no	no	0	0		0	Pit latrine	1	4	0	1	1	0	0	0	0	0	1	1	0	0	0	1	0	0	1	1	0
1	13	7	3	2	Yes		no	0	Yes	no	no	0	1		0	Pit latrine	1	4	0	1	1	0	0	0	0	0	1	1	0	0	0	1	0	0	1	1	0
1	12	9	2	2	Yes		no	0	Yes	no	no	0	1		0	Pit latrine	1	3	0	1	1	0	0	0	0	0	1	1	0	0	0	1	0	0	1	1	0
1	13	9	0	0	Yes		no	0	Yes	no	no	0	1		0	Pit latrine	1	4	1	1	1	0	0	0	0	0	1	1	0	0	0	1	0	0	1	1	0
1	12	7	3	2	no		no	0	no	no	Yes	0	1		0	improved pit latrine -water toilet	1	1	1	1	1	0	0	0	0	0	1	1	0	0	0	1	0	0	0	2	1
1	13	7	2	2	Yes		no	0	Yes	no	no	0	1		0	Pit latrine	1	4	1	1	1	0	0	0	0	0	1	1	0	0	0	1	0	0	1	1	0
1	12	9	0	2	Yes		no	0	Yes	no	no	0	1		0	Pit latrine	1	4	0	1	1	0	0	0	0	0	1	1	0	0	0	1	0	0	1	1	0
1	12	15	0	0	Yes		no	0	Yes	no	no	0	0		1		1	4	0	1	0	0	0	0	0	0	1	1	0	0	0	1	0	0	1	unknown
1	12	7	2	2	Yes		no	0	Yes	no	no	0	1		0	Pit latrine	1	4	0	1	1	0	0	0	0	0	1	1	0	0	0	1	0	0	1	1	0
1	10	8	2	2	Yes		no	0	Yes	no	no	0	0		0	Pit latrine	1	4	0	1	1	0	0	0	0	0	1	1	0	0	0	1	0	0	1	1	0
1	8	10	2	2	Yes		no	0	Yes	no	no	0	0		0	Pit latrine	1	4	0	1	1	0	0	0	0	0	1	1	0	0	0	1	0	0	1	1	0
1	12	9	2	1	Yes		no	0	Yes	no	no	0	1		0	Pit latrine	1	2	1	1	1	0	0	0	0	0	1	1	0	0	0	1	0	0	0	1	0
1	13	6	2	2	Yes		no	0	no	no	Yes	0	1		0	Pit latrine	1	4	1	1	1	0	0	0	0	0	1	1	0	0	0	1	0	0	1	1	0
1	14	8	0	2	Yes		no	0	Yes	no	no	0	1		0	Pit latrine	1	4	0	1	1	0	0	0	0	0	1	1	0	0	0	1	0	0	1	1	0
1	14	13	0	0	Yes		no	0	Yes	no	no	0	1		0	Pit latrine	1	4	0	1	0	0	0	0	0	0	1	1	0	0	0	1	0	0	1	1	0
1	14	13	2	2	Yes		no	0	Yes	no	no	0	0		0	Pit latrine	1	4	0	1	1	0	0	0	0	0	1	1	0	0	0	1	0	0	1	1	0
1	13	5	2	2	Yes		no	0	Yes	no	no	0	0		0	Pit latrine	1	0	0	1	1	0	0	0	0	0	1	1	0	0	0	1	0	0	0	1	0
1	14	13	2	3	Yes		no	0	Yes	no	no	0	1		0	improved pit latrine -water toilet	1	4	1	1	1	0	0	0	0	0	1	1	0	0	0	1	0	0	1	2	1
1	14	4	2	0	Yes		no	0	no	no	no	0	0		0	Pit latrine	1	4	0	1	1	0	0	0	0	0	1	1	0	0	0	1	0	0	1	1	0
1	13	5	2	2	Yes		no	0	Yes	no	no	0	0		0	Pit latrine	1	4	0	1	1	0	0	0	0	0	1	1	0	0	0	1	0	0	1	1	0
1	12	8	2	0	Yes		no	0	Yes	no	no	0	0		0	Pit latrine	1	4	0	1	1	0	0	0	0	0	1	1	0	0	0	1	0	0	1	1	0
1	12	8	2	2	Yes		no	0	Yes	no	no	0	1		0	Pour/Flush toilet	1	3	1	1	1	0	0	0	0	0	1	1	0	0	0	1	0	0	1	2	1
1	12	10		2	Yes		no	0	Yes	no	no	0	1		0	Pit latrine	1	4	0	1	1	0	0	0	0	0	1	1	0	0	0	1	0	0	1	1	0
1	11	8	3	3	Yes		no	0	Yes	no	no	0	1		0	Pit latrine	1	4	0	1	1	0	0	0	0	0	1	1	0	0	0	1	0	0	1	1	0
1	12	10	2	2	Yes		no	0	Yes	no	no	0	0		0	Pit latrine	1	4	0	1	1	0	0	0	0	0	1	1	0	0	0	1	0	0	1	1	0
1	14	4	0	2	Yes		no	0	Yes	no	no	0	1		0	Pit latrine	1	4	0	1	1	0	0	0	0	0	1	1	0	0	0	1	0	0	1	1	0
1	12	8	2	2	Yes		no	0	Yes	no	no	0	0		0	Pit latrine	1	4	0	1	1	0	0	0	0	0	1	1	0	0	0	1	0	0	1	1	0
1	11	10	0	1	Yes		no	0	Yes	no	no	0	0		1		1	4	0	1	1	0	0	0	0	0	1	1	0	0	0	1	0	0	1	unknown
1	10	16	2	2	Yes		no	0	Yes	no	no	0	0		0	Pour/Flush toilet	1	4	0	1	1	0	0	0	0	0	1	1	0	0	0	1	0	0	1	2	1
1	10	10	2	0	Yes		no	0	Yes	no	no	0	0		0	Pit latrine	1	4	0	1	0	0	0	0	0	0	1	1	0	0	0	1	0	0	1	1	0
1	11	6	2	2	Yes		no	0	Yes	no	no	0	0		0	Pit latrine	1	4	0	1	1	0	0	0	0	0	1	1	0	0	0	1	0	0	1	1	0
0	14	14	2	2	Yes		no	0	Yes	no	no	0	1		0	Pit latrine	1	2	1	1	1	0	0	0	0	0	1	1	0	0	0	1	0	0	0	1	0
0	13	10	2	2	Yes		no	0	Yes	no	no	0	1		0	improved pit latrine -water toilet	1	2	1	1	1	0	0	0	0	0	1	1	0	0	0	1	0	0	0	2	1
0	14	9	2	2	Yes		no	0	Yes	no	no	0	1		0	Pit latrine	1	4	1	1	1	0	0	0	0	0	1	1	0	0	0	1	0	0	1	1	0
1	10	7	2	2	Yes		no	0	Yes	no	no	0	1		0	Pit latrine	1	2	1	1	1	0	0	0	0	0	1	1	0	0	0	1	0	0	0	1	0
1	13	10	0	2	Yes		no	0	Yes	no	no	0	1		0	Pit latrine	1	4	1	1	1	0	0	0	0	0	1	1	0	0	0	1	0	0	1	1	0
0	12	6	2	2	Yes		no	0	Yes	no	no	0	1		0	Pit latrine	1	0	0	1	1	0	0	0	0	0	1	1	0	0	0	1	0	0	0	1	0
0	13	6	2	2	no		Yes	0	no	no	no	0	1		0	Pit latrine	1	4	0	1	1	0	0	0	0	0	1	1	0	0	0	1	0	0	1	1	0
0	9	7	3	3	no		no	1	no	no	no	1	1		0	Pour/Flush toilet	1	4	1	1	1	0	0	0	0	0	1	1	0	0	0	1	0	0	1	2	1
0	13	14	2	2	Yes		no	0	Yes	no	no	0	1		0	Pour/Flush toilet	1	4	0	1	1	0	0	0	0	0	1	1	0	0	0	1	0	0	1	2	1
0	12	7	2	2	Yes		no	0	no	no	no	0	1		0	Pour/Flush toilet	1	4	0	1	1	0	0	0	0	0	1	1	0	0	0	1	0	0	1	2	1
0	13	7	2	2	no		Yes	0	no	no	Yes	0	1		0	improved pit latrine -water toilet	1	4	0	1	1	0	0	0	0	0	1	1	0	0	0	1	0	0	1	2	1
0	11	8	3	3	no	Yes	no	0	no	no	Yes	1	1		0	improved pit latrine -water toilet	1	4	0	1	1	0	0	0	0	0	1	1	0	0	0	1	0	0	1	2	1
0	11	10	3	3	Yes		no	0	Yes	no	no	0	1		0	Pit latrine	1	4	0	1	1	0	0	0	0	0	1	1	0	0	0	1	0	0	1	1	0
0	10	12	2	2	Yes		no	0	Yes	no	no	0	1		0	improved pit latrine -water toilet	1	4	0	1	1	0	0	0	0	0	1	1	0	0	0	1	0	0	1	2	1
0	10	10			no		no	0	Yes	no	no	0	1		0	Pit latrine	1	4	0	1	1	0	0	0	0	0	1	1	0	0	0	1	0	0	1	1	0
0	9	5	0	3	no		Yes	1	no	no	no	0	1		0	Pit latrine	1		0	1		0	0	0	0	0	1	1	0	0	0	1	0	0		1	0
0	9	8	3	3	no		no	1	no	no	no	0	1		0	Pour/Flush toilet	1	4	1	1	1	0	0	0	0	0	1	1	0	0	0	1	0	0	1	2	1
0	9	7	1	1	Yes		no	0	Yes	no	no	0	1		0	Pit latrine	1		0	1	0	0	0	0	0	0	1	1	0	0	0	1	0	0		1	0
0	11	9	2	2	Yes		no	0	Yes	no	no	0	1		0	improved pit latrine -water toilet	1		0	1	1	0	0	0	0	0	1	1	0	0	0	1	0	0		2	1
1	12	6	2	2	Yes		no	0	Yes	no	no	0	1		0	improved pit latrine -water toilet	1	4	0	1	1	0	0	0	0	0	1	1	0	0	0	1	0	0	1	2	1
1	12	8	2	3	no		Yes	0	no	no	Yes	0	1		0	Pit latrine	1	4	0	1	1	0	0	0	0	0	1	1	0	0	0	1	0	0	1	1	0
1	12	12	2	2	Yes		no	0	Yes	no	no	0	1		0	improved pit latrine -water toilet	1	4	0	1	1	0	0	0	0	0	1	1	0	0	0	1	0	0	1	2	1
1	12	12	2	2	Yes		no	0	Yes	no	no	0	1		0	Pit latrine	1	4	0	1	1	0	0	0	0	0	1	1	0	0	0	1	0	0	1	1	0
1	12	19	2	3	Yes		no	0	Yes	no	no	0	1		0	improved pit latrine -water toilet	1	4	0	1	1	0	0	0	0	0	1	1	0	0	0	1	0	0	1	2	1
1	12	7	2	2	Yes		no	0	Yes	no	no	0	1		0	improved pit latrine -water toilet	1	4	0	1	1	0	0	0	0	0	1	1	0	0	0	1	0	0	1	2	1
1	15	10	2	2	no		Yes	0	no	no	Yes	0	1		0	Pit latrine	1	4	0	1	0	0	0	0	0	0	1	1	0	0	0	1	0	0	1	1	0
1	10	7	2	2	Yes		Yes	0	Yes	no	no	0	1		0	Pit latrine	1	4	0	1	1	0	0	0	0	0	1	1	0	0	0	1	0	0	1	1	0
1	13	6	2	2	Yes		no	0	Yes	no	no	0	1		0	Pit latrine	1	4	0	1	1	0	0	0	0	0	1	1	0	0	0	1	0	0	1	1	0
1	13	10	3	2	Yes		no	0	Yes	no	no	0	1		0	Pit latrine	1		0	1	1	0	0	0	0	0	1	1	0	0	0	1	0	0		1	0
1	12	7	2	1	Yes		no	0	Yes	no	no	0	1		0	Pit latrine	1	4	1	1	1	0	0	0	0	0	1	1	0	0	0	1	0	0	1	1	0
1	9	6	3	3	no		no	0	no	no	no	1	1		0	Pit latrine	1	4	0	1	1	0	0	0	0	0	1	1	0	0	0	1	0	0	1	1	0
1	12	12	1	1	Yes		no	0	Yes	no	no	0	1		0	Pit latrine	1	4	0	1	1	0	0	0	0	0	1	1	0	0	0	1	0	0	1	1	0
1	12	7	2	2	no		no	0	no	no	no	1	1		0	Pit latrine	1	4	0	1	1	0	0	0	0	0	1	1	0	0	0	1	0	0	1	1	0
1	9	6	2	2	no		no	0	Yes	no	no	0	1		0	Pit latrine	1	4	0	1	1	0	0	0	0	0	1	1	0	0	0	1	0	0	1	1	0
1	10	5	2	2	Yes		no	0	Yes	no	no	0	1		0	Pit latrine	1	0	1	1	1	0	0	0	0	0	1	1	0	0	0	1	0	0	0	1	0
1	9	11	2	2	Yes		no	0	Yes	no	no	0	1		0	Pit latrine	1	4	0	1	1	0	0	0	0	0	1	1	0	0	0	1	0	0	1	1	0
1	9	12	2	2	Yes		no	0	Yes	no	no	0	1		0	improved pit latrine -water toilet	1	4	0	1	1	0	0	0	0	0	1	1	0	0	0	1	0	0	1	2	1
0	12	6	2	2	Yes		no	0	no	no	no	0	1		0	improved pit latrine -water toilet	1		0	1	1	0	0	0	0	0	1	1	0	0	0	1	0	0		2	1
0	12	5	2	2	Yes		no	0	Yes	no	no	0	1		0	improved pit latrine -water toilet	1	4	0	1	0	0	0	0	0	0	1	1	0	0	0	1	0	0	1	2	1
1	11	7	1	2	Yes		no	0	Yes	no	no	0	1		0	Pit latrine	1	0	1	1	1	0	0	0	0	0	1	1	0	0	0	1	0	0	0	1	0
1	10	10	2	2	Yes		no	0	Yes	no	no	0	1		0	Pit latrine	1	3	1	1	1	0	0	0	0	0	1	1	0	0	0	1	0	0	1	1	0
1	11	6	2	2	Yes		no	0	Yes	no	no	0	1		0	Pit latrine	1	2	1	1	1	0	0	0	0	0	1	1	0	0	0	1	0	0	0	1	0
1	12	6	1	0	Yes		no	0	Yes	no	no	0	1		0	Pit latrine	1	4	0	1	1	0	0	0	0	0	1	1	0	0	0	1	0	0	1	1	0
0	9	6	2	2	no		no	0	no	no	no	0	1		0	Pit latrine	1	4	0	1	1	0	0	0	0	0	1	1	0	0	0	1	0	0	1	1	0
0	9	7	1	2	Yes		no	0	Yes	no	no	0	1		0	Pit latrine	1	0	0	1	1	0	0	0	0	0	1	1	0	0	0	1	0	0	0	1	0
0	9	4	2	2	no	Yes	no	0	Yes	no	no	1	1		0	Pit latrine	1	4	1	1	1	1	1	0	0	0	1	1	0	0	0	1	0	0	1	1	0
0	11	8	2	2	Yes		no	0	Yes	no	no	0	1		0	Pit latrine	1	4	0	1	1	0	0	0	0	0	1	1	0	0	0	1	0	0	1	1	0
1	10	11	2	2	Yes		no	0	Yes	no	no	0	1		0	Pour/Flush toilet	1	0	1	1	1	0	0	0	0	0	1	1	0	0	0	1	0	0	0	2	1
0	10	7	2	0	Yes		no	0	Yes	no	no	0	1		0	Pour/Flush toilet	1	0	0	1	1	0	0	0	0	0	1	1	0	0	0	1	0	0	0	2	1
1	10	10	2	1	no		no	0	Yes	no	no	0	1		0	Pour/Flush toilet	1	0	1	1	1	0	0	0	0	0	1	1	0	0	0	1	0	0	0	2	1
1	12	5	2	2	Yes		no	0	no	no	Yes	0	1		0	Pour/Flush toilet	1	4	1	1	1	0	0	0	0	0	1	1	0	0	0	1	0	0	1	2	1
1	12	4	2	2	Yes		no	0	Yes	no	no	0	1		0	Pour/Flush toilet	1	4	1	1	1	0	0	0	0	0	1	1	0	0	0	1	0	0	1	2	1
0	8	7	2	2	Yes		no	0	Yes	no	no	0	1		0	Pit latrine	1	4	0	1	0	0	0	0	0	0	1	1	0	0	0	1	0	0	1	1	0
0	14	9	0	2	Yes		no	0	Yes	no	no	0	1		0	Pit latrine	1	0	0	1	1	0	0	0	0	0	1	1	0	0	0	1	0	0	0	1	0
1	11	4	1	0	no		Yes	0	Yes	no	no	0	1		0	Pit latrine	1	0	1	1	1	0	0	0	0	0	1	1	0	0	0	1	0	0	0	1	0
1	11	6	0	1	Yes		no	0	Yes	no	no	0	1		0	Pit latrine	1	4	0	1	1	0	0	0	0	0	1	1	0	0	0	1	0	0	1	1	0
1	11	12	2	2	Yes		no	0	Yes	no	no	0	1		0	Pit latrine	1	0	1	1	1	0	0	0	0	0	1	1	0	0	0	1	0	0	0	1	0
0	14	6	2	1	Yes		no	0	Yes	no	no	0	1		0		1	0	1	1	1	0	0	0	0	0	1	1	0	0	0	1	0	0	0	unknown
0	14	7	2	2	Yes		no	0	no	no	no	1	1		0	Pit latrine	1	4	0	1	1	0	0	0	0	0	1	1	0	0	0	1	0	0	1	1	0
0	14	12	2	2	Yes		no	0	Yes	no	no	0	1		0	Pour/Flush toilet	1	4	0	1	1	0	0	0	0	0	1	1	0	0	0	1	0	0	1	2	1
0	14	18	2	2	Yes		no	0	Yes	no	no	0	1		0	improved pit latrine -water toilet	1	4	0	1	1	0	0	0	0	0	1	1	0	0	0	1	0	0	1	2	1
0	14	8	2	2	Yes		no	0	no	no	no	0	1		0	Pit latrine	1	4	0	1	1	0	0	0	0	0	1	1	0	0	0	1	0	0	1	1	0
0	16	8	0	2	Yes		no	0	Yes	no	no	0	1		0	Pit latrine	1	4	0	1	0	0	0	0	0	0	1	1	0	0	0	1	0	0	1	1	0
0	12	8	2	2	Yes		no	0	Yes	no	no	0	1		0	Pit latrine	1	4	0	1	0	0	0	0	0	0	1	1	0	0	0	1	0	0	1	1	0
0	9	7	3	1	Yes		no	0	no	no	Yes	0	0		0	Pour/Flush toilet	1	3	0	1	1	0	0	0	0	0	1	1	0	0	0	1	0	0	1	2	1
0	12	11	2	2	Yes		no	0	Yes	no	no	0	1		0	Pit latrine	1	0	1	1	0	0	0	0	0	0	13	1	0	1	0	1	0	0	0	1	0
0	12	7	2	2	no		Yes	0	Yes	no	no	0	1		0	Pit latrine	1	0	1	1	0	0	0	0	0	0	13	1	0	1	0	1	0	0	0	1	0
0	10	7	3	2	no		Yes	0	Yes	no	no	0	1		0	Pour/Flush toilet	1	3	1	1	1	0	0	0	0	0	13	1	0	1	0	1	0	0	1	2	1
0	10	4	2	2	Yes		Yes	0	Yes	no	no	0	1		0	Pit latrine	1	4	0	1	1	0	0	0	0	0	13	1	0	1	0	1	0	0	1	1	0
0	13	5	2	3	no		no	0	no	no	no	0	1		0	improved pit latrine -water toilet	1	3	0	1	0	0	0	0	0	0	13	1	0	1	0	1	0	0	1	2	1
0	12	10	2	2	Yes	Yes	no	1	no	no	no	1	1		0	improved pit latrine -water toilet	1	4	1	1		0	0	0	0	0	13	1	0	1	0	1	0	0	1	2	1
0	13	13	2	3	Yes		no	1	no	no	no	0	1		0	Pit latrine	1	4	1	1	1	0	0	0	0	0	13	1	0	1	0	1	0	0	1	1	0
0	11	5	0	2	Yes		no	0	Yes	no	no	0	1		0	Pour/Flush toilet	1	0	1	1	1	0	0	0	0	0	13	1	0	1	0	1	0	0	0	2	1
0	14	6	2	2	Yes		no	0	Yes	no	no	0	1		0	Pit latrine	1	2	1	1	1	0	0	0	0	0	13	1	0	1	0	1	0	0	0	1	0
0	13	12	3	3	Yes		no	1	no	no	no	0	1		0	Pit latrine	1	3	1	1	0	0	0	0	0	0	13	1	0	1	0	1	0	0	1	1	0
0	11	8	2	2	Yes		no	0	no	no	Yes	0	1		0	Pit latrine	1	3	1	1	1	0	0	0	0	0	13	1	0	1	0	1	0	0	1	1	0
0	9	4	2	2	Yes		no	0	Yes	no	no	0	1		0	Pit latrine	1	0	1	1	1	0	0	0	0	0	13	1	0	1	0	1	0	0	0	1	0
0	15	10	2	2	Yes		no	0	Yes	no	no	0	1		0	Pit latrine	1	4	0	1	1	0	0	0	0	0	13	1	0	1	0	1	0	0	1	1	0
1	10	5	3	3	no		Yes	0	no	no	no	0	1		0	improved pit latrine -water toilet	1	1	1	1	1	0	0	0	0	0	13	1	0	1	0	1	0	0	0	2	1
1	10	5	2	2	no		no	1	no	no	no	0	1		0	improved pit latrine -water toilet	1	4	0	1	1	0	0	0	0	0	13	1	0	1	0	1	0	0	1	2	1
1	9	11	2	2	no		Yes	0	Yes	no	no	0	1		0	Pour/Flush toilet	1	0	1	1	1	0	0	0	0	0	13	1	0	1	0	1	0	0	0	2	1
1	10	11	3	1	Yes		no	0	Yes	no	no	0	1		0	Pour/Flush toilet	1	4	1	1	0	0	0	0	0	0	13	1	0	1	0	1	0	0	1	2	1
1	11	6	3		no	Yes	no	0	Yes	no	no	1	1		0	Pit latrine	1	4	0	1	0	0	0	0	0	0	13	1	0	1	0	1	0	0	1	1	0
0	14	7	2	2	Yes		no	0	Yes	no	no	0	1		0	Pit latrine	1	4	1		1	0	0	0	0	0	13	1	0	1	0	1	0	0	1	1	0
0	14	7	2	1	Yes		no	0	Yes	no	no	0	1		0	Pit latrine	1	4	1	1	1	0	0	0	0	0	13	1	0	1	0	1	0	0	1	1	0
0	12		2	2	Yes		no	0	Yes	no	no	0	1		0	Pit latrine	1	1	1	1	1	0	0	0	0	0	13	1	0	1	0	1	0	0	0	1	0
0	11	10	2	2	no		Yes	0	Yes	no	no	0	1		0	Pit latrine	1	4	0	1	1	0	0	0	0	0	13	1	0	1	0	1	0	0	1	1	0
0	12	5	2	3	Yes		no	0	Yes	no	no	0	1		0	Pit latrine	1	0	1	1	1	0	0	0	0	0	13	1	0	1	0	1	0	0	0	1	0
0	8	5	2	3	no		Yes	1	no	no	no	0	1		0	Pour/Flush toilet	1	1	1	1	1	0	0	0	0	0	13	1	0	1	0	1	0	0	0	2	1
0	8		1	2	Yes		no	0	no	no	Yes	0	1		0	Pour/Flush toilet	1	0	1	1	1	0	0	0	0	0	13	1	0	1	0	1	0	0	0	2	1
0	10	4	2	2	Yes		no	0	Yes	no	no	0	1		0	Pit latrine	1	4	1	1	1	0	0	0	0	0	13	1	0	1	0	1	0	0	1	1	0
0	9	6	2	2	Yes		no	0	Yes	no	no	0	1		0	Pit latrine	1	3	1	1	1	0	0	0	0	0	13	1	0	1	0	1	0	0	1	1	0
1	13	4	3	1	no		Yes	0	Yes	no	no	0	1		0	Pit latrine	1	4	1	1	1	0	0	0	0	0	13	1	0	1	0	1	0	0	1	1	0
1	13	8	2	2	Yes		no	0	Yes	no	no	0	1		0	Pit latrine	1	4	1	1	1	0	0	0	0	0	13	1	0	1	0	1	0	0	1	1	0
0	10	7	2	2	Yes		no	0	Yes	no	no	0	1		0	improved pit latrine -water toilet	1	4	0	1	1	0	0	0	0	0	13	1	0	1	0	1	0	0	1	2	1
1	13	9	2	2	Yes		no	0	Yes	no	no	0	1		0	Pit latrine	1	2	1	1	1	0	0	0	0	0	13	1	0	1	0	1	0	0	0	1	0
1	12		2	2	Yes		no	0	Yes	no	no	0	1		0	Pit latrine	1	1	1	1	1	0	0	0	0	0	13	1	0	1	0	1	0	0	0	1	0
1	11	9	2	2	no		no	0	no	no	no	0	1		0	Pit latrine	1	4	0	1	1	0	0	0	0	0	13	1	0	1	0	1	0	0	1	1	0
1	14	5	3	2	no		Yes	0	no	no	Yes	0	1		0	Pit latrine	1	4	0	1	1	0	0	0	0	0	13	1	0	1	0	1	0	0	1	1	0
1	11	7	2	2	no		Yes	0	no	no	Yes	0	1		0	improved pit latrine -water toilet	1	4	0	1	1	0	0	0	0	0	13	1	0	1	0	1	0	0	1	2	1
1	15	8	2	3	no		Yes	0	no	no	Yes	0	1		0	Pit latrine	1	4	1	1	1	0	0	0	0	0	13	1	0	1	0	1	0	0	1	1	0
1	10	7	3	3	no		Yes	0	no	no	no	0	1		0	Pit latrine	1	0	1	1	1	0	0	0	0	0	13	1	0	1	0	1	0	0	0	1	0
1	12	5	2	3	Yes		no	0	Yes	no	no	0	1		0	Pour/Flush toilet	1	4	1	1	1	0	0	0	0	0	13	1	0	1	0	1	0	0	1	2	1
1	10	4	3	3	no		Yes	1	no	no	no	0	1		0	Pour/Flush toilet	1	2	1	1	1	0	0	0	0	0	13	1	0	1	0	1	0	0	0	2	1
1	9	8	2	3	Yes		no	0	Yes	no	no	0	1		0	Pour/Flush toilet	1	1	1	1	1	0	0	0	0	0	13	1	0	1	0	1	0	0	0	2	1
1	11	4	2	2	no		Yes	0	Yes	no	no	0	1		0	Pour/Flush toilet	1	4	1	1	1	0	0	0	0	0	13	1	0	1	0	1	0	0	1	2	1
1	11	5	2	2	Yes		no	0	Yes	no	no	0	1		0	Pit latrine	1	2	1	1	1	0	0	0	0	0	13	1	0	1	0	1	0	0	0	1	0
1	11	7	2	2	Yes		no	0	Yes	no	no	0	1		0	Pit latrine	1	1	1	1	1	0	0	0	0	0	13	1	0	1	0	1	0	0	0	1	0
1	10		0	0	Yes		no	0	Yes	no	no	0	1		0	Pit latrine	1	0	1	1	1	0	0	0	0	0	13	1	0	1	0	1	0	0	0	1	0
1	12	7	2	2	no		Yes	0	Yes	no	no	0	1		0	Pour/Flush toilet	1	3	1	1	1	0	0	0	0	0	13	1	0	1	0	1	0	0	1	2	1
0	10	5	2	2	no		Yes	1	no	no	no	0	1		0	Pit latrine	1	4	0	1		0	0	0	0	0	13	1	0	1	0	1	0	0	1	1	0
0	12	5	2	2	no		Yes	0	Yes	no	no	0	1		0	improved pit latrine -water toilet	1	4	0	1	1	0	0	0	0	0	13	1	0	1	0	1	0	0	1	2	1
0	13	6	2	2	Yes		no	0	no	no	Yes	0	1		0	Pit latrine	1	0	1	1	1	0	0	0	0	0	13	1	0	1	0	1	0	0	0	1	0
1	9	8	2	2	Yes		no	0	Yes	no	no	0	1		0	Pit latrine	1	0				0	0	0	0	0	13	1	0	1	0	1	0	0	0	1	0
1	8	7	2		no		Yes	0	no	no	no	0	1		0	improved pit latrine -water toilet	1	2	1	1	0	0	0	0	0	0	13	1	0	1	0	1	0	0	0	2	1
1	8	6	2	2	no		Yes	1	no	no	no	0	1		0	Pour/Flush toilet	1	0	0	1	1	0	0	0	0	0	13	1	0	1	0	1	0	0	0	2	1
1	8	6	2	2	no		Yes	0	no	no	Yes	0	1		0	Pour/Flush toilet	1	3	1	1	1	0	0	0	0	0	13	1	0	1	0	1	0	0	1	2	1
1	8	5	0	2	Yes		no	0	no	no	Yes	0	1		0	Pour/Flush toilet	1	0	1	1	1	0	0	0	0	0	13	1	0	1	0	1	0	0	0	2	1
1	13	8	2	2	Yes		no	0	Yes	no	no	0	1		0	Pit latrine	1	4	1	1	1	0	0	0	0	0	13	1	0	1	0	1	0	0	1	1	0
1	11	6	2	2	no	Yes	no	0	no	no	Yes	1	1		0	Pour/Flush toilet	1	3	1	1	1	0	0	0	0	0	13	1	0	1	0	1	0	0	1	2	1
1	8	8	2	2	Yes		no	0	Yes	no	no	0	1		0	Pit latrine	1	0	1	1	1	0	0	0	0	0	13	1	0	1	0	1	0	0	0	1	0
1	10	4	2	2	Yes		no	0	Yes	no	no	0	1		0	Pit latrine	1	1	1	1	1	0	0	0	0	0	13	1	0	1	0	1	0	0	0	1	0
1	16		2	2	Yes		no	0	Yes	no	no	0	1		0	Pit latrine	1	1	1	1	1	0	0	0	0	0	13	1	0	1	0	1	0	0	0	1	0
1	12	7	2	2	no		Yes	0	no	no	Yes	0	1		0	Pit latrine	1	4	1	1	0	0	0	0	0	0	13	1	0	1	0	1	0	0	1	1	0
0	15	3	2	2	Yes		no	0	Yes	no	no	0	1		0	Pit latrine	1	1	1	1	1	0	0	0	0	0	13	1	0	1	0	1	0	0	0	1	0
1	12	5	1	3	Yes		no	0	Yes	no	no	0	1		0	Pit latrine	1	3	1	1	1	0	0	0	0	0	123	1	1	1	0	1	1	0	1	1	0
1	12	14	0	1	Yes		no	0	no	no	Yes	0	1		0	Pour/Flush toilet	1	2	1	1	1	0	0	0	0	0	123	1	1	1	0	1	1	0	0	2	1
1	9	7	3	3	no		no	0	Yes	no	no	1	1		0	Pour/Flush toilet	1	1	1	1	1	0	0	0	0	0	123	1	1	1	0	1	1	0	0	2	1
1	9	7	3	1	no		no	0	Yes	no	no	1	1		1		1	4	1	1	1	0	0	0	0	0	123	1	1	1	0	1	1	0	1	unknown
1	12	12	3	2	Yes		no	0	Yes	no	no	0	1		0	Pour/Flush toilet	1	2	1	1	1	0	0	0	0	0	123	1	1	1	0	1	1	0	0	2	1
1	11	8	2	2	Yes		no	0	Yes	no	no	0	1		0	Pit latrine	1	4	1	1	1	0	0	0	0	0	123	1	1	1	0	1	1	0	1	1	0
0	13	8	2	2	Yes		no	0	Yes	no	no	0	1		0	Pit latrine	1	3	0	1	1	0	0	0	0	0	123	1	1	1	0	1	1	0	1	1	0
0	13	10	2	0	Yes		no	0	Yes	no	no	0	1		0	Pit latrine	1	4	1	1	1	0	0	0	0	0	123	1	1	1	0	1	1	0	1	1	0
1	11	7	2	1	Yes		no	0	Yes	no	no	0	1		0	Pit latrine	1	3	1	1	1	0	0	0	0	0	123	1	1	1	0	1	1	0	1	1	0
1	14	8	2	2	Yes		no	0	Yes	no	no	0	1		0	Pit latrine	1	4	1	1	1	0	0	0	0	0	123	1	1	1	0	1	1	0	1	1	0
1	13	9	2	2	Yes		no	0	Yes	no	no	0	1		0	Pit latrine	1	1	1	1	1	0	0	0	0	0	123	1	1	1	0	1	1	0	0	1	0
1	13	9	0	1	Yes		no	0	Yes	no	no	0	1		0	Pit latrine	1	3	1	1	1	0	0	0	0	0	123	1	1	1	0	1	1	0	1	1	0
1	13	11	2	1	Yes		no	0	Yes	no	no	0	1		0	Pit latrine	1	4	1	1	1	0	0	0	0	0	123	1	1	1	0	1	1	0	1	1	0
0	13	8	2	1	Yes		no	0	Yes	no	no	0	1		0	Pit latrine	1	4	1	1	1	0	0	0	0	0	123	1	1	1	0	1	1	0	1	1	0
0	10	11	3	3	no		no	1	no	no	no	1	1		0	Pour/Flush toilet	1	4	1	1	1	0	0	0	0	0	123	1	1	1	0	1	1	0	1	2	1
0	16	9	1	2	Yes		no	0	Yes	no	no	0	1		0	Pit latrine	1	4	1	1	1	0	0	0	0	0	123	1	1	1	0	1	1	0	1	1	0
0	16	13	2	2	Yes		no	0	Yes	no	no	0	1		0	Pour/Flush toilet	1	4	1	1	1	0	0	0	0	0	123	1	1	1	0	1	1	0	1	2	1
0	16	12	1	2	Yes		no	0	Yes	no	no	0	1		0	Pour/Flush toilet	1	4	1	1	1	0	0	0	0	0	123	1	1	1	0	1	1	0	1	2	1
0	14	8	2	2	Yes		no	0	Yes	no	no	0	1		0	improved pit latrine -water toilet	1	4	1	1	1	0	0	0	0	0	123	1	1	1	0	1	1	0	1	2	1
0	12	9	0	2	Yes		no	0	Yes	no	no	0	1		0	Pit latrine	1	4	1	1	1	0	0	0	0	0	123	1	1	1	0	1	1	0	1	1	0
1	13	10	2	2	Yes		no	0	Yes	no	no	0	1		0	Pit latrine	1	4	1	1	1	0	0	0	0	0	123	1	1	1	0	1	1	0	1	1	0
1	12	10	0	2	Yes		no	0	Yes	no	no	0	1		0	improved pit latrine -water toilet	1	2	1	1	1	0	0	0	0	0	123	1	1	1	0	1	1	0	0	2	1
1	12	10	1	3	Yes		no	0	Yes	no	no	0	1		0	Pit latrine	1	2	1	1	1	0	0	0	0	0	123	1	1	1	0	1	1	0	0	1	0
1	12	8	2	2	Yes		no	0	Yes	no	no	0	1		0	Pit latrine	1	2	1	1	1	1	1	0	0	0	123	1	1	1	0	1	1	0	0	1	0
1	12	13	2	0	Yes		no	0	Yes	no	no	0	1		0	Pit latrine	1	3	1	1	1	0	0	0	0	0	123	1	1	1	0	1	1	0	1	1	0
1	14	9	3	2	Yes		no	0	Yes	no	no	0	1		0	Pit latrine	1	3	1	1	1	0	0	0	0	0	123	1	1	1	0	1	1	0	1	1	0
1	14	11	3	0	Yes		no	0	Yes	no	no	0	1		0	Pit latrine	1	4	1	0	1	0	0	0	0	0	123	1	1	1	0	1	1	0	1	1	0
1	13	8	1	1	Yes		no	0	Yes	no	no	0	1		0	improved pit latrine -water toilet	1	2	1	1	1	0	0	0	0	0	123	1	1	1	0	1	1	0	0	2	1
1	15	14	1	1	Yes		no	0	Yes	no	no	0	1		0	Pit latrine	1	4	1	1	1	0	0	0	0	0	123	1	1	1	0	1	1	0	1	1	0
1	13	7	2	2	Yes		no	0	Yes	no	no	0	1		0	improved pit latrine -water toilet	1	4	1	1	1	0	0	0	0	0	123	1	1	1	0	1	1	0	1	2	1
1	16	8	2	1	Yes		no	0	Yes	no	no	0	1		0	Pit latrine	1	4	1	1	1	0	0	0	0	0	123	1	1	1	0	1	1	0	1	1	0
1	15	10	2	2	Yes		no	0	Yes	no	no	0	1		0	Pit latrine	1	2	1	1	1	0	0	0	0	0	123	1	1	1	0	1	1	0	0	1	0
1	14	10	2	2	Yes		no	0	Yes	no	no	0	1		0	improved pit latrine -water toilet	1	4	1	1	1	0	0	0	0	0	123	1	1	1	0	1	1	0	1	2	1
[truncated: 726 more rows]
